# Supplementary material for: Comprehensive Ubiquitome Analysis of Nicotiana benthamiana Leaves Infected with Tomato Brown Rugose Fruit Virus
Source: Biology (Basel). 2025 Jun 5;14(6):656. doi: 10.3390/biology14060656 (PMC12189520; doi:10.3390/biology14060656)
Supplement: Supplementary file 1 [file biology-14-00656-s001.zip › Table S1.xlsx]

## Sheet: Sheet2
Table S1. List of normalized differentially ubiquitinated proteins.
ProteinID	ProteinName	Modifications	ModifiedSequence	PTM_Location	PositionInPeptide	Charge	ToBRFV-8d-1	ToBRFV-8d-2	ToBRFV-8d-3	average.ToBRFV	Mock-1	Mock-2	Mock-3	average.Mock	PValue_Protein	FoldChange_Protein	PValue_Modification	FoldChange_Modification	Type	Blast-Hit-Accession	Human-Readable-Description	Interpro-ID (Description)	Gene-Ontology-ID (Name)
Niben101Scf01143g09001.1	Niben101Scf01143g09001.1;Niben101Scf11401g01010.1	ASSDDIEK(0.999)AAK(0.001)	IAYGLGGKASSDDIEKAAKMANAHEFISNFP	568	8	2	1.80121e+06	1.7773e+06	2.26854e+06	1.94902e+06	116234		160835	138534	0.00133988	6.14258	0.00315216	14.0688	Up	sp|Q6AJW3|MSBA_DESPS	Lipid A export ATP-binding/permease protein MsbA	IPR003439 (ABC transporter-like), IPR011527 (ABC transporter type 1, transmembrane domain), IPR027417 (P-loop containing nucleoside triphosphate hydrolase)	GO:0005524 (ATP binding), GO:0006810 (transport), GO:0016021 (integral component of membrane), GO:0016887 (ATPase activity), GO:0042626 (ATPase activity, coupled to transmembrane movement of substances), GO:0055085 (transmembrane transport)
Niben101Scf00747g11007.1	Niben101Scf00747g11007.1	AAEAAK(1)TAPDAFYAK	RVNLPNKAVKAAEAAKTAPDAFYAKCLLNAT	475	6	2	184588	182698	151957	173081	14183	11331.1	18379.5	14631.2	0.193517	2.43976	0.000124328	11.8296	Up	AT1G72330.3	alanine aminotransferase 2 LENGTH=553	IPR015424 (Pyridoxal phosphate-dependent transferase)	GO:0003824 (catalytic activity), GO:0009058 (biosynthetic process), GO:0030170 (pyridoxal phosphate binding)
Niben101Scf00870g03002.1	Niben101Scf00870g03002.1	AAEAAK(1)TAPDAFYAK	RINLPDKAIKAAEAAKTAPDAFYAKRLLNAT	465	6	2	184588	182698	151957	173081	14183	11331.1	18379.5	14631.2	3.27625e-05	3.2564	0.000124328	11.8296	Up	AT1G72330.3	alanine aminotransferase 2 LENGTH=553	IPR015424 (Pyridoxal phosphate-dependent transferase)	GO:0003824 (catalytic activity), GO:0009058 (biosynthetic process), GO:0030170 (pyridoxal phosphate binding)
Niben101Scf05326g02004.1	Niben101Scf05326g02004.1	YGIK(1)GSALAPR	FASPTYEFLDTKYGIKGSALAPRNLAFRLFV	339	4	2	321076	316273	332105	323151	17874.9		42147.3	30011.1			0.00011228	10.7677	Up	sp|P92961|PROT1_ARATH	Proline transporter 1	IPR013057 (Amino acid transporter, transmembrane)
Niben101Scf01592g01001.1	Niben101Scf01592g01001.1;Niben101Scf01171g03016.1;Niben101Scf06737g00025.1;Niben101Scf10608g02009.1	VK(1)DMSQADFGR	ALLVEKTTSGREYKVKDMSQADFGRLEIELA	17	2	2	412410	458849	487975	453078	54396.7	52373.3	38457	48409	0.0654787	0.353517	5.68436e-05	9.35938	Up	sp|P50250|SAHH_PLAF7	Adenosylhomocysteinase	IPR000043 (Adenosylhomocysteinase), IPR016040 (NAD(P)-binding domain)	GO:0004013 (adenosylhomocysteinase activity), GO:0006730 (one-carbon metabolic process)
Niben101Scf04808g00007.1	Niben101Scf04808g00007.1;Niben101Scf04852g01008.1	SDADATEPNLIEGK(1)R	LKSDADATEPNLIEGKRFRALLEEDRKEVAE;LKSDADATEPNLIEGKRFRALSEEDRKEVAE	755	14	2	863022	941997	830334	878451	87003.4		114638	100821	0.000256089	1.99373	0.00039524	8.713	Up	AT5G53010.1	calcium-transporting ATPase, putative LENGTH=1049	IPR001757 (P-type ATPase), IPR023214 (HAD-like domain), IPR023298 (P-type ATPase, transmembrane domain), IPR024750 (Calcium-transporting P-type ATPase, N-terminal autoinhibitory domain)	GO:0000166 (nucleotide binding), GO:0005388 (calcium-transporting ATPase activity), GO:0005516 (calmodulin binding), GO:0005524 (ATP binding), GO:0016020 (membrane), GO:0016021 (integral component of membrane), GO:0046872 (metal ion binding), GO:0070588 (calcium ion transmembrane transport)
Niben101Scf02452g04010.1	Niben101Scf02452g04010.1;Niben101Scf02597g03006.1	EAYDTDDK(0.976)LK(0.024)	SAYHCKLREAYDTDDKLKNADVLRRSEDHLV	156	8	2	346106	315221	376999	346108	31839.2		47856.8	39848	0.0184365	2.95913	0.00101097	8.68572	Up	AT1G77290.1	Glutathione S-transferase family protein LENGTH=266	IPR010987 (Glutathione S-transferase, C-terminal-like), IPR012336 (Thioredoxin-like fold)	GO:0005515 (protein binding)
Niben101Scf05304g00009.1	Niben101Scf05304g00009.1	ATVDAEAIVK(1)ELR	_____MATVDAEAIVKELRETYASGKTKNYE	11	10	2	436867	488493	389010	438123	40078.1	54367.8	73893	56113	0.00230569	7.56516	0.000229336	7.80788	Up	sp|P48448|AL3B2_HUMAN	Aldehyde dehydrogenase family 3 member B2	IPR012394 (Aldehyde dehydrogenase NAD(P)-dependent), IPR016161 (Aldehyde/histidinol dehydrogenase), IPR029510 (Aldehyde dehydrogenase, glutamic acid active site)	GO:0004030 (aldehyde dehydrogenase [NAD(P)+] activity), GO:0006081 (cellular aldehyde metabolic process), GO:0008152 (metabolic process), GO:0016491 (oxidoreductase activity), GO:0016620 (oxidoreductase activity, acting on the aldehyde or oxo group of donors, NAD or NADP as acceptor), GO:0055114 (oxidation-reduction process)
Niben101Scf02452g04010.1	Niben101Scf02452g04010.1;Niben101Scf02597g03006.1	IAEK(1)VSSGGNNLNLSSR	YDTVEIIQYIERIAEKVSSGGNNLNLSSREI	78	4	2	131187	201448	175988	169541		20860.7	28907	24883.9	0.0184365	2.95913	0.0123118	6.8133	Up	AT1G77290.1	Glutathione S-transferase family protein LENGTH=266	IPR010987 (Glutathione S-transferase, C-terminal-like), IPR012336 (Thioredoxin-like fold)	GO:0005515 (protein binding)
Niben101Scf05541g01006.1	Niben101Scf05541g01006.1	VSNIADAAK(1)DAAGSLLK	LPGWVNRVSNIADAAKDAAGSLLKAKDEALK	147	9	2	122204	278419	126755	175793	25553	32853.9	21927.9	26778.3	6.13516e-06	5.83279	0.0442333	6.56475	Up	AT4G25660.1	PPPDE putative thiol peptidase family protein LENGTH=255	IPR008580 (PPPDE putative peptidase domain)
Niben101Scf03710g10004.1	Niben101Scf03710g10004.1	TAFEWYPGNK(0.984)FITK(0.016)	FAFVEKTAFEWYPGNKFITKELDVPIPGFKP	344	10	2		644023	495644	569834		91441.5	93221	92331.2			0.0233028	6.17162	Up	sp|Q39134|AAP3_ARATH	Amino acid permease 3	IPR013057 (Amino acid transporter, transmembrane)
Niben101Scf04808g00007.1	Niben101Scf04808g00007.1;Niben101Scf04852g01008.1	EVAEK(1)ISVMGR	RFRALLEEDRKEVAEKISVMGRSSPNDKLLL;RFRALSEEDRKEVAEKISVMGRSSPNDKLLL	771	5	2	1.62771e+06	1.67806e+06	1.57806e+06	1.62794e+06		220635	318059	269347	0.000256089	1.99373	0.000123223	6.04403	Up	AT5G53010.1	calcium-transporting ATPase, putative LENGTH=1049	IPR001757 (P-type ATPase), IPR023214 (HAD-like domain), IPR023298 (P-type ATPase, transmembrane domain), IPR024750 (Calcium-transporting P-type ATPase, N-terminal autoinhibitory domain)	GO:0000166 (nucleotide binding), GO:0005388 (calcium-transporting ATPase activity), GO:0005516 (calmodulin binding), GO:0005524 (ATP binding), GO:0016020 (membrane), GO:0016021 (integral component of membrane), GO:0046872 (metal ion binding), GO:0070588 (calcium ion transmembrane transport)
Niben101Scf01434g03006.1	Niben101Scf01434g03006.1	LDPK(1)TYGNQNSTITR	ISRLQEFPPKSKLDPKTYGNQNSTITREQIE	396	4	3	174563	140157	141686	152135		25778.1	27335.7	26556.9	7.65677e-05	2.43296	0.00323846	5.72865	Up	sp|Q41238|LOX16_SOLTU	Linoleate 9S-lipoxygenase 6	IPR000907 (Lipoxygenase), IPR008976 (Lipase/lipooxygenase, PLAT/LH2), IPR027433 (Lipoxygenase, domain 3)	GO:0005515 (protein binding), GO:0016491 (oxidoreductase activity), GO:0016702 (oxidoreductase activity, acting on single donors with incorporation of molecular oxygen, incorporation of two atoms of oxygen), GO:0046872 (metal ion binding), GO:0055114 (oxidation-reduction process)
Niben101Scf32536g00003.1	Niben101Scf32536g00003.1	LEAELSAK(1)EAQK	LAKEQAARLEAELSAKEAQKKSNDEIRKLRE	299	8	2	124543	100642	75773.3	100319	12564.2	19619.9	20689.5	17624.5	0.0151341	2.85706	0.00445173	5.69203	Up	sp|B0URU2|MNME_HISS2	tRNA modification GTPase MnmE	IPR027417 (P-loop containing nucleoside triphosphate hydrolase)	GO:0005525 (GTP binding)
Niben101Scf25768g00010.1	Niben101Scf25768g00010.1	STNILLDDK(0.999)WVAK(0.001)	IIHRDVKSTNILLDDKWVAKLSDFGLSKVGP	658	9	2	95835.6	92068.8	101537	96480.4	11664.4	22801.8		17233.1	0.122783	3.5009	0.000710541	5.59856	Up	sp|Q9LIG2|RLK6_ARATH	Receptor-like protein kinase	IPR011009 (Protein kinase-like domain), IPR013320 (Concanavalin A-like lectin/glucanase domain), IPR024788 (Malectin-like carbohydrate-binding domain)	GO:0004672 (protein kinase activity), GO:0004674 (protein serine/threonine kinase activity), GO:0005524 (ATP binding), GO:0006468 (protein phosphorylation), GO:0016772 (transferase activity, transferring phosphorus-containing groups)
Niben101Scf00712g08013.1	Niben101Scf00712g08013.1;Niben101Scf00712g10023.1;Niben101Ctg03042g00002.1;Niben101Scf02307g01004.1	TIVK(1)FLSHEQSK	NKEIMAEGDNVRTIVKFLSHEQSKEREAAIS;NKEIMAEGENVRTIVKFLSHEQSKEREAAIS	226	4	2	1.22034e+07	1.12092e+07	9.82203e+06	1.10782e+07	1.53245e+06	2.09579e+06	2.53579e+06	2.05468e+06			0.000272369	5.39169	Up	sp|Q9SFX2|PUB43_ARATH	U-box domain-containing protein 43	IPR013083 (Zinc finger, RING/FYVE/PHD-type), IPR016024 (Armadillo-type fold)	GO:0004842 (ubiquitin-protein transferase activity), GO:0005488 (binding), GO:0005515 (protein binding), GO:0016567 (protein ubiquitination)
Niben101Scf01370g03003.1	Niben101Scf01370g03003.1;Niben101Scf32086g00002.1;Niben101Scf08566g02005.1	ESK(1)DDISCIVVR	KAAKQLAIEALIRESKDDISCIVVRFKG___;KAAKQLVIEALTRESKDDISCIVVRFKG___	269	3	2		155192	138207	146700	28752.4	18516.5	35101.6	27456.8			0.000894822	5.34292	Up	AT1G34750.1	Protein phosphatase 2C family protein LENGTH=282	IPR001932 (Protein phosphatase 2C (PP2C)-like domain), IPR015655 (Protein phosphatase 2C)	GO:0003824 (catalytic activity)
Niben101Scf02090g04020.1	Niben101Scf02090g04020.1	ATAFAK(1)ENGYPSTTK	SAVGSRTIEKATAFAKENGYPSTTKLYGSYE	49	6	2	49653.4		35862.6	42758		11131.2	5552.78	8342	0.0162051	2.17051	0.0436732	5.12563	Up	AT4G09670.1	Oxidoreductase family protein LENGTH=362	IPR016040 (NAD(P)-binding domain)	GO:0016491 (oxidoreductase activity)
Niben101Scf01305g02004.1	Niben101Scf01305g02004.1;Niben101Scf06814g01018.1;Niben101Scf05904g00005.1;Niben101Scf15227g00027.1;Niben101Scf07030g00014.1	DFQAVLK(1)EFQK	KITDAKLAKDFQAVLKEFQKAQRLAAERETA	112	7	2	200921	255465	249775	235387	47125.9	43872.7	48153	46383.9	0.0195524	2.60743	0.000403954	5.07476	Up	sp|P93654|SYP22_ARATH	Syntaxin-22	IPR010989 (t-SNARE)	GO:0005484 (SNAP receptor activity), GO:0005515 (protein binding), GO:0006886 (intracellular protein transport), GO:0016020 (membrane), GO:0016192 (vesicle-mediated transport)
Niben101Scf00345g01021.1	Niben101Scf00345g01021.1	TLSGPVTDPSK(0.999)LPK(0.001)	RSKARTLSGPVTDPSKLPKWNYDGSSTGQAP	49	11	2	239737	148169	177309	188405	34165.2	37292.6	40817.9	37425.2	0.000367979	2.671	0.00507103	5.03417	Up	sp|P12424|GLNA_NICPL	Glutamine synthetase	IPR008147 (Glutamine synthetase, beta-Grasp), IPR014746 (Glutamine synthetase/guanido kinase, catalytic domain), IPR027302 (Glutamine synthetase, N-terminal conserved site), IPR027303 (Glutamine synthetase, glycine-rich site)	GO:0003824 (catalytic activity), GO:0004356 (glutamate-ammonia ligase activity), GO:0006542 (glutamine biosynthetic process), GO:0006807 (nitrogen compound metabolic process)
Niben101Scf09017g00015.1	Niben101Scf09017g00015.1;Niben101Scf05278g05001.1	NLALMGVSCNK(0.993)QGK(0.007)	CEFLKNLALMGVSCNKQGKLTVTDDDVIEKS	534	11	2		51345.4	42955	47150.2	8098.53	11375.2		9736.84	2.19928e-05	3.91192	0.0141835	4.84245	Up	sp|P93028|UBE11_ARATH	Ubiquitin-activating enzyme E1 1	IPR000011 (Ubiquitin/SUMO-activating enzyme E1), IPR018965 (Ubiquitin-activating enzyme e1, C-terminal), IPR023280 (Ubiquitin-like 1 activating enzyme, catalytic cysteine domain)	GO:0003824 (catalytic activity), GO:0005524 (ATP binding), GO:0006464 (cellular protein modification process), GO:0008641 (small protein activating enzyme activity)
Niben101Scf03414g02003.1	Niben101Scf03414g02003.1;Niben101Scf02665g01002.1	AAVVSDVELK(1)TGDYSNTWR	LRCLDKAAVVSDVELKTGDYSNTWRLCTVTQ	87	10	2	230093	237738	267005	244945		51388.2	52257.6	51822.9			0.000919559	4.72658	Up	sp|P46032|PTR2_ARATH	Protein NRT1/ PTR FAMILY 8.3	IPR000109 (Proton-dependent oligopeptide transporter family), IPR020846 (Major facilitator superfamily domain)	GO:0005215 (transporter activity), GO:0006810 (transport), GO:0016020 (membrane)
Niben101Scf05095g01004.1	Niben101Scf05095g01004.1;Niben101Scf03766g01008.1	K(1)TAETTYAQNPLDADNLTR	MQSEFDRLLFFEHARKTAETTYAQNPLDADN	18	1	3	84183.7	78960.1	72189.8	78444.6		24277.2	9047.47	16662.3	0.132848	4.06217	0.00337034	4.7079	Up	sp|P92792|TOM20_SOLTU	Mitochondrial import receptor subunit TOM20	IPR011990 (Tetratricopeptide-like helical domain)	GO:0005515 (protein binding)
Niben101Scf00247g03012.1	Niben101Scf00247g03012.1;Niben101Scf01642g00019.1	TVAGPAVNPAGSFGK(0.279)K(0.721)	TVAGPAVNPAGSFGKKMTMDDLIAKQMRVTR	106	16	3	99309.1		91802.9	95556	33290.5		7751.16	20520.8	0.00608013	2.00569	0.0300526	4.65654	Up	sp|Q54GD3|NPL4_DICDI	Nuclear protein localization protein 4 homolog	IPR007717 (Nuclear pore localisation protein NPL4), IPR024682 (Nuclear pore localisation protein Npl4, ubiquitin-like domain), IPR029071 (Ubiquitin-related domain)
Niben101Scf11084g00011.1	Niben101Scf11084g00011.1	EDVGAELAK(1)DLPEEAR	RPSDQVREDVGAELAKDLPEEARDAGFGINP	97	9	2	96083	121657		108870		20637.3	26786.3	23711.8			0.0230292	4.59138	Up	sp|Q9HDW7|ATC2_SCHPO	Calcium-transporting ATPase 2	IPR001757 (P-type ATPase), IPR023214 (HAD-like domain), IPR023298 (P-type ATPase, transmembrane domain), IPR024750 (Calcium-transporting P-type ATPase, N-terminal autoinhibitory domain)	GO:0000166 (nucleotide binding), GO:0005388 (calcium-transporting ATPase activity), GO:0005516 (calmodulin binding), GO:0005524 (ATP binding), GO:0016020 (membrane), GO:0016021 (integral component of membrane), GO:0046872 (metal ion binding), GO:0070588 (calcium ion transmembrane transport)
Niben101Scf07231g02010.1	Niben101Scf07231g02010.1;Niben101Scf17651g00002.1;Niben101Scf11469g00016.1	VSEIK(1)AGLDDAEALIR	__MIAEQKKQKVSEIKAGLDDAEALIRKMDL;SILDGEQKKQKVSEIKAGLDDAEALIRKMDL	14	5	2	433405	887307	523286	614666	84533.2	81693.9	239063	135097			0.031787	4.54982	Up	sp|Q9LVP9|VTI13_ARATH	Vesicle transport v-SNARE 13	IPR007705 (Vesicle transport v-SNARE, N-terminal), IPR010989 (t-SNARE)	GO:0005515 (protein binding), GO:0006886 (intracellular protein transport), GO:0016020 (membrane), GO:0016192 (vesicle-mediated transport)
Niben101Scf04852g01008.1	Niben101Scf04852g01008.1	GIDGDEVELLK(1)R	TNLDKGIDGDEVELLKRKNAYGSNTYPRKKG	151	11	2	144255	220886	104128	156423	31114.4	34942.8	37401.7	34486.3			0.023689	4.53581	Up	AT5G53010.1	calcium-transporting ATPase, putative LENGTH=1049	IPR001757 (P-type ATPase), IPR023214 (HAD-like domain), IPR023298 (P-type ATPase, transmembrane domain), IPR024750 (Calcium-transporting P-type ATPase, N-terminal autoinhibitory domain)	GO:0000166 (nucleotide binding), GO:0005388 (calcium-transporting ATPase activity), GO:0005516 (calmodulin binding), GO:0005524 (ATP binding), GO:0016020 (membrane), GO:0016021 (integral component of membrane), GO:0046872 (metal ion binding), GO:0070588 (calcium ion transmembrane transport)
Niben101Scf04918g05001.1	Niben101Scf04918g05001.1	SSGGADDK(1)NGYAAESLIEEEEGINDHSVVQK	KVKLTAEKSSGGADDKNGYAAESLIEEEEGI	50	8	4	199204	270114	280003	249774	43856.4	70082.4	58750.4	57563.1	0.143428	1.23589	0.00193314	4.33913	Up	sp|P21616|AVP_VIGRR	Pyrophosphate-energized vacuolar membrane proton pump	IPR004131 (Pyrophosphate-energised proton pump)	GO:0004427 (inorganic diphosphatase activity), GO:0009678 (hydrogen-translocating pyrophosphatase activity), GO:0015992 (proton transport), GO:0016020 (membrane)
Niben101Scf02502g16008.1	Niben101Scf02502g16008.1;Niben101Scf03732g07010.1;Niben101Scf00417g00008.1	TVK(1)FVGEPMTHLESIASSAVR	AEKVFNQDLYFKKTVKFVGEPMTHLESIASS	451	3	3	85061.6	153048	90198	109436	25540.6	25523.1	24987.2	25350.3			0.0183486	4.31694	Up	AT3G52990.1	Pyruvate kinase family protein LENGTH=527	IPR001697 (Pyruvate kinase)	GO:0000287 (magnesium ion binding), GO:0003824 (catalytic activity), GO:0004743 (pyruvate kinase activity), GO:0006096 (glycolytic process), GO:0030955 (potassium ion binding)
Niben101Scf02145g00002.1	Niben101Scf02145g00002.1;Niben101Scf02953g00003.1	AAATISLLSNGDLASSVK(1)SQGTGR	ATISLLSNGDLASSVKSQGTGRYASVYSEVQ	19	18	3	267553	283713	217378	256215	54616.2		64580.7	59598.5	0.174287	0.713571	0.00482144	4.29901	Up	ref|WP_019540988.1|	diphosphate--fructose-6-phosphate 1-phosphotransferase [Proteiniphilum acetatigenes]	IPR000023 (Phosphofructokinase domain), IPR011183 (Pyrophosphate-dependent phosphofructokinase PfpB), IPR022953 (Phosphofructokinase)	GO:0003872 (6-phosphofructokinase activity), GO:0005524 (ATP binding), GO:0006002 (fructose 6-phosphate metabolic process), GO:0006096 (glycolytic process), GO:0047334 (diphosphate-fructose-6-phosphate 1-phosphotransferase activity)
Niben101Scf03224g07001.1	Niben101Scf03224g07001.1;Niben101Scf04562g03001.1;Niben101Scf04918g05001.1;Niben101Scf05220g00005.1	QFNTIPGLMEGTAK(1)PDYATCVK	RRQFNTIPGLMEGTAKPDYATCVKISTDASI	636	14	3	912378	856477	1.05192e+06	940257	226264	247185	187547	220332	0.0680199	1.415	0.000289061	4.26746	Up	sp|P21616|AVP_VIGRR	Pyrophosphate-energized vacuolar membrane proton pump	IPR004131 (Pyrophosphate-energised proton pump)	GO:0004427 (inorganic diphosphatase activity), GO:0009678 (hydrogen-translocating pyrophosphatase activity), GO:0015992 (proton transport), GO:0016020 (membrane)
Niben101Scf01430g01004.1	Niben101Scf01430g01004.1;Niben101Scf08334g01005.1;Niben101Scf03070g03006.1;Niben101Scf02267g00005.1;Niben101Scf01623g02014.1;Niben101Scf03390g04001.1;Niben101Scf03523g01022.1;Niben101Scf03706g02013.1	VLMENIHK(1)TK	GNVFKNKRVLMENIHKTKAEKAREKTLSDQF	144	8	2	692366	591980	700259	661535	133059	183215	152676	156317	0.959154	0.997513	0.0001809	4.23202	Up	sp|Q9LUQ6|RL192_ARATH	60S ribosomal protein L19-2	IPR000196 (Ribosomal protein L19/L19e domain), IPR023638 (Ribosomal protein L19/L19e conserved site), IPR027547 (Ribosomal protein L19/L19e)	GO:0003735 (structural constituent of ribosome), GO:0005622 (intracellular), GO:0005840 (ribosome), GO:0006412 (translation)
Niben101Scf02279g05002.1	Niben101Scf02279g05002.1;Niben101Scf01521g13003.1;Niben101Scf11389g00006.1;Niben101Scf19533g00007.1	GLAFLHDAK(1)EQVIYR	VAIGAARGLAFLHDAKEQVIYRDFKASNILL	211	9	3	179376	216646	183341	193121		44931.6	46338.1	45634.8			0.00235443	4.23188	Up	sp|Q9LIG2|RLK6_ARATH	Receptor-like protein kinase	IPR011009 (Protein kinase-like domain), IPR013320 (Concanavalin A-like lectin/glucanase domain)	GO:0004672 (protein kinase activity), GO:0004674 (protein serine/threonine kinase activity), GO:0005524 (ATP binding), GO:0006468 (protein phosphorylation), GO:0016772 (transferase activity, transferring phosphorus-containing groups)
Niben101Scf06750g02016.1	Niben101Scf06750g02016.1;Niben101Scf19421g00011.1	VNSYGK(1)ASALIQHEWRPK	LDPLTTVKARVNSYGKASALIQHEWRPKSLF;LDQLTTVKARVNSYGKASALIQHEWRPKSLF	236	6	4	358282	332662	299206	330050	54134	93463.2	91663.1	79753.4	0.000164412	2.17223	0.000304184	4.13838	Up	ref|NP_001288856.1|	mitochondrial outer membrane protein porin 3-like [Brassica rapa] gb|AAS21632.1| voltage-dependent anion-selective channel protein [Brassica rapa]	IPR023614 (Porin domain), IPR027246 (Eukaryotic porin/Tom40)	GO:0005741 (mitochondrial outer membrane), GO:0006820 (anion transport), GO:0008308 (voltage-gated anion channel activity), GO:0044070 (regulation of anion transport), GO:0055085 (transmembrane transport)
Niben101Scf05340g00009.1	Niben101Scf05340g00009.1	KFGGYVILPTK(1)VVDDDLK	DVSPKKFGGYVILPTKVVDDDLKKPAKEVV_	201	11	3	153717	175424	117435	148859	29178.3		42979.3	36078.8			0.0151671	4.12593	Up	ref|NP_001048714.1|	product [Oryza sativa Japonica Group]
Niben101Scf01511g02020.1	Niben101Scf01511g02020.1	K(1)THLDEEKYNMLIEK	LIGQPSRNYLWILCRKTHLDEEKYNMLIEKA	129	1	3	1.31063e+06	1.22546e+06	1.53453e+06	1.35687e+06	292248	402401	298493	331047	0.0016718	2.7441	0.000486801	4.09873	Up	AT5G58070.1	temperature-induced lipocalin LENGTH=186	IPR022271 (Lipocalin, ApoD type)	GO:0005215 (transporter activity)
Niben101Scf01236g02003.1	Niben101Scf01236g02003.1;Niben101Scf01334g04008.1;Niben101Scf01671g04002.1	GLEYLHEK(1)AQPHIIHR	KIAVGAAKGLEYLHEKAQPHIIHRDIKSSNV;KIAVGAARGLEYLHEKAQPHIIHRDIKSSNI	189	8	3	264851	231624	205161	233879	36679.8	62881.2	71900.8	57153.9			0.000948305	4.09209	Up	sp|Q9LIG2|RLK6_ARATH	Receptor-like protein kinase	IPR011009 (Protein kinase-like domain)	GO:0004672 (protein kinase activity), GO:0004674 (protein serine/threonine kinase activity), GO:0005524 (ATP binding), GO:0006468 (protein phosphorylation), GO:0016772 (transferase activity, transferring phosphorus-containing groups)
Niben101Scf05819g00007.1	Niben101Scf05819g00007.1	VHNGVDANGDASASK(0.201)K(0.799)	VHNGVDANGDASASKKKLTTIEDVLTGLVDW	154	16	3	35701.1	32012.2	34783.8	34165.7	9358.33		7686.84	8522.58	0.227253	1.23071	0.000491059	4.00884	Up	sp|Q9LX65|VATH_ARATH	V-type proton ATPase subunit H	IPR004908 (ATPase, V1 complex, subunit H)	GO:0000221 (vacuolar proton-transporting V-type ATPase, V1 domain), GO:0005488 (binding), GO:0005515 (protein binding), GO:0015991 (ATP hydrolysis coupled proton transport), GO:0016820 (hydrolase activity, acting on acid anhydrides, catalyzing transmembrane movement of substances), GO:0046961 (proton-transporting ATPase activity, rotational mechanism)
Niben101Scf07522g00004.1	Niben101Scf07522g00004.1	VNNFGK(1)ASALLQHEWRPK	LDPLTSVKARVNNFGKASALLQHEWRPKSLF	273	6	4	642586	705434	538817	628946	116830	166895	188842	157522	0.00214371	1.39479	0.00088588	3.99274	Up	ref|NP_001288856.1|	mitochondrial outer membrane protein porin 3-like [Brassica rapa] gb|AAS21632.1| voltage-dependent anion-selective channel protein [Brassica rapa]	IPR023614 (Porin domain), IPR027246 (Eukaryotic porin/Tom40)	GO:0005741 (mitochondrial outer membrane), GO:0006820 (anion transport), GO:0008308 (voltage-gated anion channel activity), GO:0044070 (regulation of anion transport), GO:0055085 (transmembrane transport)
Niben101Scf00447g02008.1	Niben101Scf00447g02008.1	LLK(1)AYGELPESTR	ADVILKFMPDEARLLKAYGELPESTRLNEVN	97	3	2	1.04349e+06	823796	990126	952471	216852	224179	283591	241541	0.0863208	1.87814	0.000513297	3.94331	Up	sp|P56331|IF1A_ONOVI	Eukaryotic translation initiation factor 1A	IPR001253 (Translation initiation factor 1A (eIF-1A))	GO:0003723 (RNA binding), GO:0003743 (translation initiation factor activity), GO:0006413 (translational initiation)
Niben101Scf02771g01007.1	Niben101Scf02771g01007.1;Niben101Scf04364g01014.1;Niben101Scf04886g05003.1;Niben101Scf05389g00010.1;Niben101Scf02051g03004.1;Niben101Scf07275g02012.1;Niben101Scf05506g06005.1;Niben101Scf12154g01009.1;Niben101Scf12868g00008.1	LSKEEIEK(1)MVQEAEK	TITNDKGRLSKEEIEKMVQEAEKYKAEDEDH;TITNDKGRLSKEEIEKMVQEAEKYKAEDEEH;TITNDKGRLSKEEIEKMVQEAEKYKSEDEEH	432	8	3	248119	352869	135730	245573	28654.1	72764.5	85990.5	62469.7	0.00063428	1.29522	0.0480762	3.93107	Up	sp|P17879|HS71B_MOUSE	Heat shock 70 kDa protein 1B	IPR013126 (Heat shock protein 70 family), IPR029047 (Heat shock protein 70kD, peptide-binding domain), IPR029048 (Heat shock protein 70kD, C-terminal domain)
Niben101Scf02315g01009.1	Niben101Scf02315g01009.1	SPLSK(1)DIDLR	RHQIFKACLRKSPLSKDIDLRALAKYTQGFS	672	5	2	652353	586714	446375	561814	94138	192661		143400	0.000529233	2.17189	0.0169024	3.91782	Up	sp|P62191|PRS4_HUMAN	26S protease regulatory subunit 4	IPR003959 (ATPase, AAA-type, core), IPR005938 (AAA ATPase, CDC48 family), IPR009010 (Aspartate decarboxylase-like domain), IPR027417 (P-loop containing nucleoside triphosphate hydrolase), IPR029067 (CDC48 domain 2-like)	GO:0005524 (ATP binding), GO:0016787 (hydrolase activity)
Niben101Scf01911g15015.1	Niben101Scf01911g15015.1;Niben101Scf10277g00009.1	ENIEK(1)DIEKER	ICQRACKYAIRENIEKDIEKERKRSENPDSM	709	5	3	69868.9		87277.4	78573.1	16203.5	13338.6	31336.5	20292.9	0.0193776	1.22541	0.00923111	3.87195	Up	sp|P48601|PRS4_DROME	26S protease regulatory subunit 4	IPR003959 (ATPase, AAA-type, core), IPR005938 (AAA ATPase, CDC48 family), IPR009010 (Aspartate decarboxylase-like domain), IPR027417 (P-loop containing nucleoside triphosphate hydrolase), IPR029067 (CDC48 domain 2-like)	GO:0005524 (ATP binding), GO:0016787 (hydrolase activity)
Niben101Scf00593g01002.1	Niben101Scf00593g01002.1;Niben101Scf07395g00031.1	TALTYLDGEGK(1)MHR	PTDKRTALTYLDGEGKMHRVSKGAPEQILHL;PTDKRTALTYLDGEGKMHRVSKGAPEQILNL	227	11	3	142079		98406.8	120243	24696.9	30580.9	38286.8	31188.2	0.225798	0.935654	0.01365	3.85539	Up	sp|P20431|PMA3_ARATH	ATPase 3, plasma membrane-type	IPR001757 (P-type ATPase), IPR004014 (Cation-transporting P-type ATPase, N-terminal), IPR023214 (HAD-like domain), IPR023298 (P-type ATPase, transmembrane domain)	GO:0000166 (nucleotide binding), GO:0016021 (integral component of membrane), GO:0046872 (metal ion binding)
Niben101Scf00470g04003.1	Niben101Scf00470g04003.1	VLHPNINSNGSICLDILK(1)EQWSPALTISK	HPNINSNGSICLDILKEQWSPALTISKVLLS	145	18	4	102421	87472.4	64585.2	84826	6533.85	37481.1		22007.5			0.0414354	3.85442	Up	sp|Q91W82|UB2E2_MOUSE	Ubiquitin-conjugating enzyme E2 E2	IPR016135 (Ubiquitin-conjugating enzyme/RWD-like), IPR023313 (Ubiquitin-conjugating enzyme, active site)
Niben101Scf01448g02005.1	Niben101Scf01448g02005.1	AWNSADSK(1)NNTESSIR	DSSNVAARAWNSADSKNNTESSIRNYGSLDS	82	8	3	163643	150961	119190	144598	22759.1	30598.3	60686.4	38014.6	0.11587	3.54141	0.00372284	3.80375	Up	gb|KEH17617.1|	structural constituent of cell wall protein, putative [Medicago truncatula]	IPR010820 (Protein of unknown function DUF1421)
Niben101Scf01511g02020.1	Niben101Scf01511g02020.1;Niben101Scf00916g01008.1	AK(1)EVGYDVSK	THLDEEKYNMLIEKAKEVGYDVSKLRKTPQS	145	2	2	1.77591e+06	1.5477e+06	1.62113e+06	1.64824e+06	380632	479061	457464	439052	0.0016718	2.7441	8.03248e-05	3.7541	Up	AT5G58070.1	temperature-induced lipocalin LENGTH=186	IPR022271 (Lipocalin, ApoD type)	GO:0005215 (transporter activity)
Niben101Scf06186g03011.1	Niben101Scf06186g03011.1;Niben101Scf00595g01006.1	AAEK(1)VEDDLADDDYDGDDF	GIDHIEDNIADKAAEKVEDDLADDDYDGDDF	292	4	2	145385	121098	115742	127409		39442.8	28574.2	34008.5	0.0278994	1.59559	0.00490899	3.74637	Up	AT5G23950.1	Calcium-dependent lipid-binding (CaLB domain) family protein LENGTH=219	IPR000008 (C2 domain)	GO:0005515 (protein binding)
Niben101Scf06767g00013.1	Niben101Scf06767g00013.1	GFEVEK(1)SEIDSGHAR	_________MGFEVEKSEIDSGHARLHELGY	7	6	3		91978.1	82747.2	87362.6	17230	29642.9		23436.4			0.0143251	3.72764	Up	sp|Q8BGK6|YLAT2_MOUSE	Y+L amino acid transporter 2	IPR002293 (Amino acid/polyamine transporter I)	GO:0003333 (amino acid transmembrane transport), GO:0006865 (amino acid transport), GO:0015171 (amino acid transmembrane transporter activity), GO:0016020 (membrane), GO:0016021 (integral component of membrane), GO:0055085 (transmembrane transport)
Niben101Scf00069g12009.1	Niben101Scf00069g12009.1	FEENVLDATK(0.994)K(0.006)	AKLSQKFEENVLDATKKFEKLITDKKDIEGL	292	10	2	201102	312194	184501	232599	59619.1	65372		62495.6	0.00931317	0.808702	0.0462782	3.72184	Up	sp|Q6FW88|PMIP_CANGA	Mitochondrial intermediate peptidase	IPR001567 (Peptidase M3A/M3B), IPR024077 (Neurolysin/Thimet oligopeptidase, domain 2), IPR024079 (Metallopeptidase, catalytic domain), IPR024080 (Neurolysin/Thimet oligopeptidase, N-terminal)	GO:0004222 (metalloendopeptidase activity), GO:0006508 (proteolysis), GO:0008237 (metallopeptidase activity)
Niben101Scf00069g12009.1	Niben101Scf00069g12009.1	FEENVLDATK(0.034)K(0.966)	KLSQKFEENVLDATKKFEKLITDKKDIEGLP	293	11	3	201102	312194	184501	232599	59619.1	65372		62495.6	0.00931317	0.808702	0.0462782	3.72184	Up	sp|Q6FW88|PMIP_CANGA	Mitochondrial intermediate peptidase	IPR001567 (Peptidase M3A/M3B), IPR024077 (Neurolysin/Thimet oligopeptidase, domain 2), IPR024079 (Metallopeptidase, catalytic domain), IPR024080 (Neurolysin/Thimet oligopeptidase, N-terminal)	GO:0004222 (metalloendopeptidase activity), GO:0006508 (proteolysis), GO:0008237 (metallopeptidase activity)
Niben101Scf01434g03006.1	Niben101Scf01434g03006.1	AAYLENWLTNK(1)TPIAAGESAFR	GKRSKAAYLENWLTNKTPIAAGESAFRVTFD	85	11	3	186031	117771	162436	155412	43166.5	29225.3	53564.4	41985.4	7.65677e-05	2.43296	0.00590523	3.70158	Up	sp|Q41238|LOX16_SOLTU	Linoleate 9S-lipoxygenase 6	IPR000907 (Lipoxygenase), IPR008976 (Lipase/lipooxygenase, PLAT/LH2), IPR027433 (Lipoxygenase, domain 3)	GO:0005515 (protein binding), GO:0016491 (oxidoreductase activity), GO:0016702 (oxidoreductase activity, acting on single donors with incorporation of molecular oxygen, incorporation of two atoms of oxygen), GO:0046872 (metal ion binding), GO:0055114 (oxidation-reduction process)
Niben101Scf09436g05005.1	Niben101Scf09436g05005.1;Niben101Scf01349g04004.1;Niben101Scf01339g02017.1;Niben101Scf03848g09003.1;Niben101Scf04448g02007.1;Niben101Scf03203g07006.1	QFK(1)IPDWFLNR	ELDSLMVVVANPRQFKIPDWFLNRQKDYKDG;ELDSVMVVVANPRQFKIPDWFLNRQKDYKDG	78	3	2	43624.2	53069.7	37362.6	44685.5	7419.71	19420.3	9902.2	12247.4			0.00517221	3.64857	Up	sp|Q6LXN1|RS13_METMP	30S ribosomal protein S13	IPR001892 (Ribosomal protein S13), IPR010979 (Ribosomal protein S13-like, H2TH), IPR027437 (30s ribosomal protein S13, C-terminal)	GO:0003676 (nucleic acid binding), GO:0003723 (RNA binding), GO:0003735 (structural constituent of ribosome), GO:0005622 (intracellular), GO:0005840 (ribosome), GO:0006412 (translation)
Niben101Scf01517g08034.1	Niben101Scf01517g08034.1;Niben101Scf01328g01014.1	TAQNVEEAFIK(0.999)TASTIYK(0.001)	EASAKTAQNVEEAFIKTASTIYKKIQDGVFD	162	11	3	107862	142501	83393	111252		23698.2	37677.9	30688	0.861779	0.945738	0.038292	3.62526	Up	sp|Q5REC9|RAB8B_PONAB	Ras-related protein Rab-8B	IPR001806 (Small GTPase superfamily), IPR002041 (Ran GTPase), IPR005225 (Small GTP-binding protein domain), IPR027417 (P-loop containing nucleoside triphosphate hydrolase)	GO:0003924 (GTPase activity), GO:0005525 (GTP binding), GO:0005622 (intracellular), GO:0006184 (GTP catabolic process), GO:0006886 (intracellular protein transport), GO:0006913 (nucleocytoplasmic transport), GO:0007165 (signal transduction), GO:0007264 (small GTPase mediated signal transduction), GO:0015031 (protein transport), GO:0016020 (membrane)
Niben101Scf00490g00003.1	Niben101Scf00490g00003.1;Niben101Scf06912g00006.1	EQFYSQQEK(1)ISR	SVVDNMREQFYSQQEKISRKDDPDMKKLFEN	613	9	2	62503.2	62789.8	65758.2	63683.7	14833.4	20302.8	17928.6	17688.3	0.0262882	2.87682	1.70836e-05	3.60034	Up	emb|CDY09808.1|	BnaC09g43530D [Brassica napus]
Niben101Scf01171g03015.1	Niben101Scf01171g03015.1;Niben101Scf07161g00011.1;Niben101Ctg14813g00001.1	GLVNNK(1)EIEELKADVEK	YGKLLKDFNKGLVNNKEIEELKADVEKFSSS	441	6	3	290041	338888		314465	30813.7	108140	123207	87386.7			0.011751	3.59854	Up	AT4G13930.1	serine hydroxymethyltransferase 4 LENGTH=471	IPR001085 (Serine hydroxymethyltransferase), IPR015424 (Pyridoxal phosphate-dependent transferase)	GO:0003824 (catalytic activity), GO:0004372 (glycine hydroxymethyltransferase activity), GO:0006544 (glycine metabolic process), GO:0006563 (L-serine metabolic process), GO:0030170 (pyridoxal phosphate binding)
Niben101Scf00539g01011.1	Niben101Scf00539g01011.1	AGK(1)LWSQIEATFK	QKIKVLTNGYQMRAGKLWSQIEATFKQMDTA	726	3	3	164412	252736	175560	197569	62947	60426.9	41902.4	55092.1			0.00754326	3.58616	Up	sp|P92948|CDC5L_ARATH	Cell division cycle 5-like protein	IPR009057 (Homeodomain-like), IPR021786 (Domain of unknown function DUF3351)	GO:0003677 (DNA binding), GO:0003682 (chromatin binding)
Niben101Scf06829g03010.1	Niben101Scf06829g03010.1;Niben101Scf04077g04007.1	ASVSGSK(1)GGVVDETSPDLLK	________MASVSGSKGGVVDETSPDLLKNT	8	7	2	77045.7	70282.9	62676.3	70001.6		20558.5	18584.3	19571.4			0.00261176	3.57673	Up	AT1G31480.1	shoot gravitropism 2 (SGR2) LENGTH=933	IPR004177 (DDHD), IPR029058 (Alpha/Beta hydrolase fold)	GO:0046872 (metal ion binding)
Niben101Scf01002g02005.1	Niben101Scf01002g02005.1;Niben101Scf07060g03008.1	VLKDFDTSSDDK(1)LDLK	AIAKVLKDFDTSSDDKLDLKEFIAGVEKWLY	351	12	3	89311.6	117064	111370	105915	20070.1		39870.2	29970.2	0.577609	1.03221	0.0103969	3.53403	Up	sp|Q9N1Q9|CABP2_BOVIN	Calcium-binding protein 2	IPR004837 (Sodium/calcium exchanger membrane region), IPR011992 (EF-hand domain pair)	GO:0005509 (calcium ion binding), GO:0016021 (integral component of membrane), GO:0055085 (transmembrane transport)
Niben101Scf05392g01018.1	Niben101Scf05392g01018.1;Niben101Scf08562g00011.1;Niben101Scf06769g04014.1	K(1)LVLPVPAFNVINGGSHAGNK	NVPLYKHIADLAGNKKLVLPVPAFNVINGGS	147	1	3	120007	161122	125162	135431	42885.1	45634.7	26480.7	38333.5	0.725562	0.977036	0.00242295	3.53296	Up	sp|Q7RA60|ENO_PLAYO	Enolase	IPR000941 (Enolase), IPR029017 (Enolase N-terminal domain-like), IPR029065 (Enolase C-terminal domain-like)	GO:0000015 (phosphopyruvate hydratase complex), GO:0000287 (magnesium ion binding), GO:0004634 (phosphopyruvate hydratase activity), GO:0006096 (glycolytic process)
Niben101Scf09132g00013.1	Niben101Scf09132g00013.1	LSK(1)AFEEPFDDFRAEEIAEMR	EDQQQQLEANIEKLSKAFEEPFDDFRAEEIA	424	3	4	82680.1	80386.3	94450.3	85838.9		19988.8	28608	24298.4			0.00247169	3.5327	Up	AT2G16090.1	RING/U-box superfamily protein LENGTH=593	IPR002867 (Zinc finger, C6HC-type)	GO:0008270 (zinc ion binding)
Niben101Scf01948g00007.1	Niben101Scf01948g00007.1	YGAASFGTSK(1)PSQSNSYRPSAPSSTSR	PLPPPRYGAASFGTSKPSQSNSYRPSAPSST	367	10	3	171192	184208	191440	182280	35052.6	66880.9	52908.1	51613.9			0.000282693	3.53161	Up	sp|Q9LY87|RGLG2_ARATH	E3 ubiquitin-protein ligase RGLG2	IPR002035 (von Willebrand factor, type A), IPR010734 (Copine), IPR013083 (Zinc finger, RING/FYVE/PHD-type)	GO:0005515 (protein binding), GO:0008270 (zinc ion binding)
Niben101Scf00381g05002.1	Niben101Scf00381g05002.1	ATGAGGGGAGGQSSAAANK(0.987)GLK(0.013)	AGGGGAGGQSSAAANKGLKKKVLQSLPKFTY	82	19	3		101696	117614	109655	25662.5	33377.9	34318.7	31119.7			0.00146024	3.52366	Up	sp|Q08DI6|RNF11_BOVIN	RING finger protein 11	IPR013083 (Zinc finger, RING/FYVE/PHD-type)	GO:0005515 (protein binding), GO:0008270 (zinc ion binding)
Niben101Scf00571g09005.1	Niben101Scf00571g09005.1	WSVNK(1)VHEEWFADESK	TEASILLRRYKWSVNKVHEEWFADESKVREA	100	5	3	266283	236153	262879	255105		70018.2	75970.9	72994.5			0.000700823	3.49485	Up	AT1G65430.1	IBR domain-containing protein LENGTH=567	IPR001876 (Zinc finger, RanBP2-type), IPR002867 (Zinc finger, C6HC-type), IPR013083 (Zinc finger, RING/FYVE/PHD-type)	GO:0005515 (protein binding), GO:0008270 (zinc ion binding)
Niben101Scf07140g00007.1	Niben101Scf07140g00007.1;Niben101Scf01400g02009.1	SSSSVEK(1)SYELPDGQIITIGAER	FEQELETAKSSSSVEKSYELPDGQIITIGAE	240	7	3	75106.2	99587.2	65604.3	80099.2		22126.9	23960.3	23043.6	0.280917	1.4431	0.0223012	3.47599	Up	sp|P10984|ACT2_CAEEL	Actin-2	IPR004000 (Actin family)
Niben101Scf04884g01013.1	Niben101Scf04884g01013.1	EIAGVK(1)QVMANQEVTLVTK	LLLQGKLESKEIAGVKQVMANQEVTLVTKIS	346	6	3	137109	158603	100425	132046	43680.5	32584.4		38132.4			0.0244952	3.46282	Up	AT1G13220.2	nuclear matrix constituent protein-related LENGTH=1128
Niben101Scf04109g03009.1	Niben101Scf04109g03009.1;Niben101Scf04973g02006.1	LK(1)SGVNALSEAR	ELHEKEEIAEEIARLKSGVNALSEARKTSPR	289	2	2		156828	152207	154518	57360.6		33253.4	45307			0.0123949	3.41046	Up	sp|C8V212|BRO1_EMENI	Vacuolar protein-sorting protein bro1	IPR004328 (BRO1 domain), IPR025304 (ALIX V-shaped domain)	GO:0005515 (protein binding)
Niben101Scf00597g00007.1	Niben101Scf00597g00007.1;Niben101Scf01687g01009.1;Niben101Scf00920g00016.1;Niben101Scf00890g01027.1;Niben101Scf19358g00011.1;Niben101Scf05132g02011.1;Niben101Ctg16428g00003.1;Niben101Scf03388g00009.1;Niben101Scf00974g01002.1;Niben101Scf01220g00010.1	IELLVDK(1)TENLR	EKVLDRGEKIELLVDKTENLRSQAQDFKTQG	165	7	2	97110.8	175113	110922	127716	27284.3	35542.9	49864.5	37563.9			0.0224064	3.39995	Up	sp|O48850|VA725_ARATH	Vesicle-associated membrane protein 725	IPR001388 (Synaptobrevin), IPR011012 (Longin-like domain)	GO:0006810 (transport), GO:0016021 (integral component of membrane), GO:0016192 (vesicle-mediated transport)
Niben101Scf00012g00012.1	Niben101Scf00012g00012.1;Niben101Scf01378g00004.1	GLAFLHSAETK(1)VIYR	LGAAKGLAFLHSAETKVIYRDFKTSNILLDS	201	11	3	64403.1	74221.7	51814.4	63479.7		14964.9	22996.6	18980.7	0.88875	0.835792	0.0153504	3.34443	Up	sp|Q9FN94|RLK7_ARATH	Receptor-like protein kinase	IPR011009 (Protein kinase-like domain)	GO:0004672 (protein kinase activity), GO:0004674 (protein serine/threonine kinase activity), GO:0005524 (ATP binding), GO:0006468 (protein phosphorylation), GO:0016772 (transferase activity, transferring phosphorus-containing groups)
Niben101Scf00149g00008.1	Niben101Scf00149g00008.1;Niben101Scf04722g04012.1	SQYIK(1)EATELGKK	FIRRPKAVITRSQYIKEATELGKKAKELKKA	253	5	3		109672	88769.7	99220.9	24579.6	34228	30797.6	29868.4			0.00398426	3.32194	Up	AT5G01460.1	LMBR1-like membrane protein LENGTH=509	IPR006876 (LMBR1-like membrane protein)
Niben101Scf01834g01011.1	Niben101Scf01834g01011.1;Niben101Scf04738g05019.1;Niben101Scf03377g05007.1;Niben101Scf00525g03009.1;Niben101Scf04259g01006.1;Niben101Scf02537g07001.1;Niben101Scf00315g01011.1;Niben101Scf03138g01010.1	ELAQAYEVLSDPEK(1)R	FKELAQAYEVLSDPEKREIYDQYGEDALKEG	66	14	3	192029	233031	191949	205670	27789	73616.9	85188.9	62198.3	0.00213067	1.59032	0.00296886	3.30668	Up	sp|B0B7R0|DNAJ_CHLT2	Chaperone protein DnaJ	IPR001623 (DnaJ domain), IPR002939 (Chaperone DnaJ, C-terminal)	GO:0006457 (protein folding), GO:0051082 (unfolded protein binding)
Niben101Scf00647g02011.1	Niben101Scf00647g02011.1;Niben101Scf03619g03003.1	QDEAK(1)SAGDSLAQIGK	ILERPRAPGSKQDEAKSAGDSLAQIGKAGAV	120	5	2	50111.4	56358.6	40705.7	49058.5	9006.41		20866.5	14936.5	0.0538669	1.17368	0.0188414	3.28448	Up	sp|B4NFY1|EI3G2_DROWI	Eukaryotic translation initiation factor 3 subunit G-2	IPR017334 (Eukaryotic translation initiation factor 3 subunit G), IPR024675 (Eukaryotic translation initiation factor 3 subunit G, N-terminal)	GO:0000166 (nucleotide binding), GO:0003676 (nucleic acid binding), GO:0003743 (translation initiation factor activity), GO:0005737 (cytoplasm), GO:0005852 (eukaryotic translation initiation factor 3 complex)
Niben101Scf07672g00018.1	Niben101Scf07672g00018.1;Niben101Scf10384g02005.1	IEQELGDQAFYIGEK(1)WRT	RIEQELGDQAFYIGEKWRT____________	422	15	3	78954.5	89775.2	73395.9	80708.5	23800.5	20778.7	29347.8	24642.3	0.134212	1.58983	0.000494395	3.2752	Up	sp|P56252|ENO_HOMGA	Enolase	IPR000941 (Enolase), IPR029017 (Enolase N-terminal domain-like), IPR029065 (Enolase C-terminal domain-like)	GO:0000015 (phosphopyruvate hydratase complex), GO:0000287 (magnesium ion binding), GO:0004634 (phosphopyruvate hydratase activity), GO:0006096 (glycolytic process)
Niben101Scf11886g02001.1	Niben101Scf11886g02001.1	AAAAEATK(1)TFDEAK	FDKNGPKKAAAAEATKTFDEAKEQYSKEFED	31	8	2	365912	385186	301436	350845	93504.2	81177.5	146935	107206	1.90817e-06	3.10375	0.0016705	3.27264	Up	sp|Q96262|PCAP1_ARATH	Plasma membrane-associated cation-binding protein 1	IPR008469 (DREPP family)	GO:0046658 (anchored component of plasma membrane), GO:0051716 (cellular response to stimulus)
Niben101Scf01905g00001.1	Niben101Scf01905g00001.1;Niben101Scf14144g00027.1	YDELDK(1)EAQAQMNEELSGWK	LRTVRRDLARYDELDKEAQAQMNEELSGWKL	327	6	3	140834	136567	107571	128324	34150.5	48335	36531.5	39672.3	0.00634079	1.22122	0.00144149	3.23459	Up	sp|Q9FYQ8|TMN11_ARATH	Transmembrane 9 superfamily member 11	IPR004240 (Nonaspanin (TM9SF))	GO:0016021 (integral component of membrane)
Niben101Scf01557g00014.1	Niben101Scf01557g00014.1;Niben101Scf03973g01004.1;Niben101Scf07729g03014.1;Niben101Scf10224g01005.1	ILMGTDVVK(1)NVNK	LFEVLQRILMGTDVVKNVNKNNASHAVLFEA	290	9	2	346106	424488	371174	380589	93414.9	119437	140590	117814	0.0390672	2.23317	0.000609789	3.23042	Up	sp|Q8LPL6|AP2A1_ARATH	AP-2 complex subunit alpha-1	IPR009028 (Coatomer/calthrin adaptor appendage, C-terminal subdomain), IPR013041 (Coatomer/clathrin adaptor appendage, Ig-like subdomain), IPR016024 (Armadillo-type fold), IPR017104 (Adaptor protein complex AP-2, alpha subunit)	GO:0005488 (binding), GO:0006886 (intracellular protein transport), GO:0008565 (protein transporter activity), GO:0015031 (protein transport), GO:0016020 (membrane), GO:0016192 (vesicle-mediated transport), GO:0030117 (membrane coat), GO:0030131 (clathrin adaptor complex)
Niben101Scf03735g06006.1	Niben101Scf03735g06006.1	EALLALNEK(1)AGSSPYAIAK	PYFQMIKEALLALNEKAGSSPYAIAKYTEDK	94	9	3	89924.7	68866.2	75158.3	77983.1	24482.6	13344	35030.6	24285.7			0.00371157	3.21106	Up	sp|P40267|H1_SOLPN	Histone H1	IPR005819 (Histone H5)	GO:0000786 (nucleosome), GO:0003677 (DNA binding), GO:0005634 (nucleus), GO:0006334 (nucleosome assembly)
Niben101Scf07400g01005.1	Niben101Scf07400g01005.1	SEFFDALSSAEK(1)QAR	QMVKSEFFDALSSAEKQARDSQSKLETLNND	74	12	2	254594	222343	210562	229166	75100	73583.2	65704.3	71462.5			0.00030521	3.20681	Up	sp|Q9Y6D9|MD1L1_HUMAN	Mitotic spindle assembly checkpoint protein MAD1	IPR008672 (Spindle assembly checkpoint component Mad1)	GO:0007094 (mitotic spindle assembly checkpoint)
Niben101Scf02832g01015.1	Niben101Scf02832g01015.1;Niben101Scf07563g02014.1	VLSQGYDDTAWPIQTK(1)TGR	VLSQGYDDTAWPIQTKTGRHAGEVRLIMHYA	688	16	3	407812		339888	373850	99859.8	133808		116834	0.215769	1.24682	0.0211332	3.19984	Up	ref|XP_010107860.1|	Ph phosphatase PTEN [Morus notabilis]	IPR000008 (C2 domain), IPR016130 (Protein-tyrosine phosphatase, active site), IPR029021 (Protein-tyrosine phosphatase-like)	GO:0004725 (protein tyrosine phosphatase activity), GO:0005515 (protein binding), GO:0016311 (dephosphorylation), GO:0016791 (phosphatase activity)
Niben101Scf00152g03006.1	Niben101Scf00152g03006.1;Niben101Scf17629g00004.1	AAVK(1)ALEEAIYMK	LGSALFGVGEYKAAVKALEEAIYMKSDYADA	212	4	2	74907.1	109376	68044.2	84109.1	27363.3	21438.1	30108	26303.2			0.0113995	3.19768	Up	AT2G32450.1	Calcium-binding tetratricopeptide family protein LENGTH=802	IPR011990 (Tetratricopeptide-like helical domain), IPR011992 (EF-hand domain pair)	GO:0005515 (protein binding)
Niben101Scf00820g02005.1	Niben101Scf00820g02005.1;Niben101Scf04709g00016.1	GVLNDSTK(1)VAVK	GGFGKVYKGVLNDSTKVAVKRLTDYESPGGD	305	8	2	377328	308810	275336	320491	82226.1	100125	118357	100236	0.589039	2.01896	0.0022746	3.19737	Up	sp|Q9LHP4|RCH2_ARATH	Receptor-like protein kinase 2	IPR001611 (Leucine-rich repeat), IPR011009 (Protein kinase-like domain), IPR013210 (Leucine-rich repeat-containing N-terminal, type 2), IPR013320 (Concanavalin A-like lectin/glucanase domain), IPR025875 (Leucine rich repeat 4)	GO:0004672 (protein kinase activity), GO:0004674 (protein serine/threonine kinase activity), GO:0005515 (protein binding), GO:0005524 (ATP binding), GO:0006468 (protein phosphorylation), GO:0016772 (transferase activity, transferring phosphorus-containing groups)
Niben101Scf01006g03016.1	Niben101Scf01006g03016.1;Niben101Scf04347g00001.1;Niben101Scf08690g01009.1;Niben101Scf02565g00007.1	LQFDK(1)QLSMDNVR	FDNQLPAALKRLQFDKQLSMDNVRKLITEAD	378	5	3	90691	99587.2	79267.2	89848.5	16206.9	34445.7	34060.8	28237.8			0.00185033	3.18185	Up	sp|Q39828|SDL5A_SOYBN	Dynamin-related protein 5A	IPR000375 (Dynamin central domain), IPR001401 (Dynamin, GTPase domain), IPR020850 (GTPase effector domain, GED), IPR022812 (Dynamin superfamily), IPR027417 (P-loop containing nucleoside triphosphate hydrolase)	GO:0003924 (GTPase activity), GO:0005525 (GTP binding)
Niben101Scf01681g09001.1	Niben101Scf01681g09001.1	K(1)HSEFISYPISLWVEK	QLEYLEERRLKDLIKKHSEFISYPISLWVEK	151	1	3	178598	134919	170820	161446	36345.7	65158.8		50752.2	0.492609	1.3159	0.012313	3.18105	Up	sp|Q1CZI7|HTPG_MYXXD	Chaperone protein HtpG	IPR001404 (Heat shock protein Hsp90 family)	GO:0005524 (ATP binding), GO:0006457 (protein folding), GO:0006950 (response to stress), GO:0051082 (unfolded protein binding)
Niben101Scf01002g02005.1	Niben101Scf01002g02005.1;Niben101Scf07060g03008.1	DFDTSSDDKLDLK(1)EFIAGVEK	VLKDFDTSSDDKLDLKEFIAGVEKWLYEARS	355	13	3	228376	273862	201578	234605	41373.1	90930.1	90597	74300.1	0.577609	1.03221	0.00390588	3.15754	Up	sp|Q9N1Q9|CABP2_BOVIN	Calcium-binding protein 2	IPR004837 (Sodium/calcium exchanger membrane region), IPR011992 (EF-hand domain pair)	GO:0005509 (calcium ion binding), GO:0016021 (integral component of membrane), GO:0055085 (transmembrane transport)
Niben101Scf01200g02001.1	Niben101Scf01200g02001.1;Niben101Scf10519g01006.1	ESNFYDAEK(1)TK	EVERVTRESNFYDAEKTKNFLMEAKLPDARP	638	9	2		38103.8	36759.2	37431.5		10037.7	13966.5	12002.1	0.000119167	1.72033	0.00660052	3.11876	Up	sp|Q0WLB5|CLAH2_ARATH	Clathrin heavy chain 2	IPR016341 (Clathrin, heavy chain)	GO:0005198 (structural molecule activity), GO:0005488 (binding), GO:0005515 (protein binding), GO:0006886 (intracellular protein transport), GO:0016192 (vesicle-mediated transport), GO:0030130 (clathrin coat of trans-Golgi network vesicle), GO:0030132 (clathrin coat of coated pit)
Niben101Scf32086g00002.1	Niben101Scf32086g00002.1;Niben101Scf08566g02005.1	K(1)LWVANVGDSR	RGGSTAVTAILINGRKLWVANVGDSRAVLSR	139	1	3	35737.4		31300.1	33518.7	12629.1		8888.41	10758.8			0.0158697	3.11548	Up	AT1G34750.1	Protein phosphatase 2C family protein LENGTH=282	IPR001932 (Protein phosphatase 2C (PP2C)-like domain), IPR015655 (Protein phosphatase 2C)	GO:0003824 (catalytic activity)
Niben101Scf04160g00014.1	Niben101Scf04160g00014.1;Niben101Scf14323g01022.1	DVIDSMYK(0.987)TK(0.013)	PQLLKYYKDVIDSMYKTK_____________	687	8	2	196983	207664	192038	198895		46675.4	81784.3	64229.8	0.0667213	2.48572	0.00257621	3.09662	Up	sp|O88813|ACSL5_RAT	Long-chain-fatty-acid--CoA ligase 5	IPR000873 (AMP-dependent synthetase/ligase)	GO:0003824 (catalytic activity), GO:0008152 (metabolic process)
Niben101Scf06195g00002.1	Niben101Scf06195g00002.1;Niben101Scf00901g01012.1	ALLSDPAFRPLVEK(1)YAADEDAFFADYAEAHLK	DKALLSDPAFRPLVEKYAADEDAFFADYAEA	223	14	4	301364	327341	163758	264154	48136.8	93104.4	115995	85745.5	0.000951454	1.74389	0.0307359	3.08067	Up	AT1G07890.3	ascorbate peroxidase 1 LENGTH=250	IPR010255 (Haem peroxidase)	GO:0004601 (peroxidase activity), GO:0006979 (response to oxidative stress), GO:0020037 (heme binding), GO:0055114 (oxidation-reduction process)
Niben101Scf06590g00003.1	Niben101Scf06590g00003.1	ALLSDPAFRPLVEK(1)YAADEDAFFADYAEAHLK	DKALLSDPAFRPLVEKYAADEDAFFADYAEA	223	14	4	301364	327341	163758	264154	48136.8	93104.4	115995	85745.5	0.0271466	1.47548	0.0307359	3.08067	Up	AT1G07890.3	ascorbate peroxidase 1 LENGTH=250	IPR010255 (Haem peroxidase)	GO:0004601 (peroxidase activity), GO:0006979 (response to oxidative stress), GO:0020037 (heme binding), GO:0055114 (oxidation-reduction process)
Niben101Scf01063g03007.1	Niben101Scf01063g03007.1;Niben101Ctg14192g00001.1;Niben101Scf03326g02008.1	TFDEK(1)HQFISTASAK	ILGKDAVNKAKTFDEKHQFISTASAKVASLD	135	5	3	84662.6	83134.9		83898.8		24134.6	30357.7	27246.2	0.436814	1.30097	0.00318313	3.07929	Up	sp|Q14498|RBM39_HUMAN	RNA-binding protein 39	IPR012677 (Nucleotide-binding alpha-beta plait domain)	GO:0000166 (nucleotide binding), GO:0003676 (nucleic acid binding)
Niben101Scf04174g01008.1	Niben101Scf04174g01008.1	EIK(1)YEYKEEDLR	MFGMRLRIALAEKEIKYEYKEEDLRNKSPLL	30	3	3		70846.1	55810	63328		19395.5	22009.8	20702.6	0.000440971	1.91157	0.0305858	3.05894	Up	sp|P46417|GSTX3_SOYBN	Glutathione S-transferase 3	IPR010987 (Glutathione S-transferase, C-terminal-like), IPR012336 (Thioredoxin-like fold)	GO:0005515 (protein binding)
Niben101Scf02613g03001.1	Niben101Scf02613g03001.1	EK(1)NPWMDEIDQFPVDVPR	SAVWKALRSINPAKEKNPWMDEIDQFPVDVP	502	2	3	265562	276757	218117	253479	63258.1		103466	83361.9			0.00861441	3.0407	Up	AT2G26640.1	3-ketoacyl-CoA synthase 11 LENGTH=509	IPR012392 (Very-long-chain 3-ketoacyl-CoA synthase), IPR016039 (Thiolase-like)	GO:0003824 (catalytic activity), GO:0006633 (fatty acid biosynthetic process), GO:0008152 (metabolic process), GO:0008610 (lipid biosynthetic process), GO:0016020 (membrane), GO:0016747 (transferase activity, transferring acyl groups other than amino-acyl groups)
Niben101Scf03099g01010.1	Niben101Scf03099g01010.1;Niben101Scf06734g02019.1	FKVEIIK(1)DLPEDK	ALDMFSDNRFKVEIIKDLPEDKTITVYRCGP	214	7	3	158913	206540	139719	168391		54436.2	56335.1	55385.7	0.00196415	1.60358	0.0216955	3.04033	Up	sp|A0PZN1|SYT_CLONN	Threonine--tRNA ligase	IPR002320 (Threonine-tRNA ligase, class IIa), IPR012675 (Beta-grasp domain)	GO:0000166 (nucleotide binding), GO:0004812 (aminoacyl-tRNA ligase activity), GO:0004829 (threonine-tRNA ligase activity), GO:0005524 (ATP binding), GO:0005737 (cytoplasm), GO:0006418 (tRNA aminoacylation for protein translation), GO:0006435 (threonyl-tRNA aminoacylation), GO:0016876 (ligase activity, forming aminoacyl-tRNA and related compounds), GO:0043039 (tRNA aminoacylation)
Niben101Scf14778g00018.1	Niben101Scf14778g00018.1	IQEGVFDVSNESSGIK(1)VGYGR	IQEGVFDVSNESSGIKVGYGRTQGPAGPRDG	186	16	3	93723.6	125196	93759.4	104226	24428.5	44273		34350.7	0.183611	1.49323	0.0201254	3.03418	Up	sp|Q2HJI8|RAB8B_BOVIN	Ras-related protein Rab-8B	IPR001806 (Small GTPase superfamily), IPR002041 (Ran GTPase), IPR005225 (Small GTP-binding protein domain), IPR027417 (P-loop containing nucleoside triphosphate hydrolase)	GO:0003924 (GTPase activity), GO:0005525 (GTP binding), GO:0005622 (intracellular), GO:0006184 (GTP catabolic process), GO:0006886 (intracellular protein transport), GO:0006913 (nucleocytoplasmic transport), GO:0007165 (signal transduction), GO:0007264 (small GTPase mediated signal transduction), GO:0015031 (protein transport), GO:0016020 (membrane)
Niben101Scf06364g00003.1	Niben101Scf06364g00003.1	SDDSILK(1)DNELQAWWK	TEYCSFYYKSDDSILKDNELQAWWKELREEG	664	7	3	89000.3	175318	120516	128278	43093.9	37070.4	47073.7	42412.7	0.0964196	1.24133	0.0277214	3.02452	Up	sp|Q41238|LOX16_SOLTU	Linoleate 9S-lipoxygenase 6	IPR000907 (Lipoxygenase), IPR008976 (Lipase/lipooxygenase, PLAT/LH2), IPR027433 (Lipoxygenase, domain 3)	GO:0005515 (protein binding), GO:0016491 (oxidoreductase activity), GO:0016702 (oxidoreductase activity, acting on single donors with incorporation of molecular oxygen, incorporation of two atoms of oxygen), GO:0046872 (metal ion binding), GO:0055114 (oxidation-reduction process)
Niben101Scf00012g00012.1	Niben101Scf00012g00012.1;Niben101Scf06482g03003.1;Niben101Scf00635g04002.1;Niben101Scf00229g07003.1;Niben101Scf01378g00004.1	DGPTGDK(1)SHVSTR	KLSDFGLAKDGPTGDKSHVSTRVMGTYGYAA;KLSDFGLARDGPTGDKSHVSTRVMGTYGYAA	236	7	3	172730	176232	175846	174936	44951.6	61008.6	68368.5	58109.6	0.88875	0.835792	7.55969e-05	3.01045	Up	sp|Q9FN94|RLK7_ARATH	Receptor-like protein kinase	IPR011009 (Protein kinase-like domain)	GO:0004672 (protein kinase activity), GO:0004674 (protein serine/threonine kinase activity), GO:0005524 (ATP binding), GO:0006468 (protein phosphorylation), GO:0016772 (transferase activity, transferring phosphorus-containing groups)
Niben101Scf01334g04008.1	Niben101Scf01334g04008.1;Niben101Scf01671g04002.1	ATESAQK(1)ETQTVNIQPIAVPSIAVDELK	MTNNSAGQRATESAQKETQTVNIQPIAVPSI;SAGYNAGQRATESAQKETQTVNIQPIAVPSI	41	7	3	536193	586650	463590	528811	108741	192990	226930	176220	0.00738104	2.72038	0.00214831	3.00085	Up	sp|Q9LIG2|RLK6_ARATH	Receptor-like protein kinase	IPR011009 (Protein kinase-like domain)	GO:0004672 (protein kinase activity), GO:0004674 (protein serine/threonine kinase activity), GO:0005524 (ATP binding), GO:0006468 (protein phosphorylation), GO:0016772 (transferase activity, transferring phosphorus-containing groups)
Niben101Scf07005g00008.1	Niben101Scf07005g00008.1;Niben101Scf07778g02006.1	LSDFGVQGADSK(1)NIFYLR	TVLKLSDFGVQGADSKNIFYLREIDDADKLV	148	12	3	126492	162055	115088	134545	45682.7	44222		44952.4	0.000116966	1.51285	0.0162257	2.99305	Up	AT3G52880.2	monodehydroascorbate reductase 1 LENGTH=466	IPR013027 (FAD-dependent pyridine nucleotide-disulphide oxidoreductase), IPR016156 (FAD/NAD-linked reductase, dimerisation domain), IPR023753 (Pyridine nucleotide-disulphide oxidoreductase, FAD/NAD(P)-binding domain)	GO:0016491 (oxidoreductase activity), GO:0045454 (cell redox homeostasis), GO:0050660 (flavin adenine dinucleotide binding), GO:0055114 (oxidation-reduction process)
Niben101Scf00332g06012.1	Niben101Scf00332g06012.1;Niben101Scf02474g01021.1;Niben101Scf02455g01011.1;Niben101Scf03224g07001.1;Niben101Scf04562g03001.1;Niben101Scf04918g05001.1;Niben101Scf05220g00005.1	AADVGADLVGK(1)VER	GIYTKAADVGADLVGKVERNIPEDDPRNPAV	278	11	2	292126	502227	270277	354877	100999	113725	144911	119878	0.580888	0.70345	0.0351953	2.96031	Up	sp|P21616|AVP_VIGRR	Pyrophosphate-energized vacuolar membrane proton pump	IPR004131 (Pyrophosphate-energised proton pump)	GO:0004427 (inorganic diphosphatase activity), GO:0009678 (hydrogen-translocating pyrophosphatase activity), GO:0015992 (proton transport), GO:0016020 (membrane)
Niben101Scf03716g04007.1	Niben101Scf03716g04007.1	LTYVAPPVSK(1)EAEAATR	YSMSSKLTYVAPPVSKEAEAATRGFVKDVMT	382	10	2	479609	436625	394612	436949	146297	143147	155022	148155			0.0003105	2.94927	Up	gb|KEH44490.1|	DUF674 family protein [Medicago truncatula]	IPR007750 (Protein of unknown function DUF674)
Niben101Scf07619g00002.1	Niben101Scf07619g00002.1	DSQQIDK(0.999)VVGANK(0.001)PELQK	ATPTFFFVKDSQQIDKVVGANKPELQKKITA	125	7	3	111743		111917	111830		41252.3	35356.2	38304.3			0.00160518	2.91952	Up	sp|P08628|THIO_RABIT	Thioredoxin	IPR005746 (Thioredoxin), IPR012336 (Thioredoxin-like fold)	GO:0006662 (glycerol ether metabolic process), GO:0015035 (protein disulfide oxidoreductase activity), GO:0045454 (cell redox homeostasis)
Niben101Scf02807g11016.1	Niben101Scf02807g11016.1;Niben101Scf21026g00011.1	DSEAQTLNEK(1)LK	GKFVTRDSEAQTLNEKLKAFEDQLKSYEEQI;GKFVTRDSEAQTLNEKLKALEDQLKSYEEQI	853	10	2	134267	102215	71843.6	102775	25828.3	36264.3	43726.7	35273.1	0.000185391	1.82443	0.0227748	2.9137	Up	emb|CDY48281.1|	BnaA05g10730D [Brassica napus]
Niben101Scf00063g06032.1	Niben101Scf00063g06032.1;Niben101Scf07231g02010.1;Niben101Scf17651g00002.1;Niben101Scf11469g00016.1	EYK(1)SDLNNLK	PPNVKATLLAKLREYKSDLNNLKTEVKRITS;PPNVKATLLAKLREYKSDLNNLKVEVKRITS	50	3	2		118461	109094	113778	29976.1		48349.6	39162.9			0.0185687	2.90524	Up	sp|Q9LVP9|VTI13_ARATH	Vesicle transport v-SNARE 13	IPR007705 (Vesicle transport v-SNARE, N-terminal), IPR010989 (t-SNARE)	GO:0006886 (intracellular protein transport), GO:0016020 (membrane), GO:0016192 (vesicle-mediated transport)
Niben101Scf05220g00005.1	Niben101Scf05220g00005.1	SSGAADDK(1)NGYAAESLIEEEEGINDHSVVQK	KVTLSAEKSSGAADDKNGYAAESLIEEEEGI	50	8	4	238760	321994	304163	288306	84545.8	113954		99249.8	0.89521	1.02805	0.0119065	2.90485	Up	sp|P21616|AVP_VIGRR	Pyrophosphate-energized vacuolar membrane proton pump	IPR004131 (Pyrophosphate-energised proton pump)	GO:0004427 (inorganic diphosphatase activity), GO:0009678 (hydrogen-translocating pyrophosphatase activity), GO:0015992 (proton transport), GO:0016020 (membrane)
Niben101Scf00247g03012.1	Niben101Scf00247g03012.1	EGWFVTEVNK(1)DEMIDPK	CVRLFKEGWFVTEVNKDEMIDPKLSKMKKDV	289	10	3		48591.5	41739.6	45165.6		15038.1	16113.9	15576	0.00608013	2.00569	0.0134593	2.89969	Up	sp|Q54GD3|NPL4_DICDI	Nuclear protein localization protein 4 homolog	IPR007717 (Nuclear pore localisation protein NPL4), IPR024682 (Nuclear pore localisation protein Npl4, ubiquitin-like domain), IPR029071 (Ubiquitin-related domain)
Niben101Scf06506g00001.1	Niben101Scf06506g00001.1;Niben101Scf21110g00005.1	VPGVTDIGLK(1)PR	ERATSKVPGVTDIGLKPRRIEKVAVVGGGLM;ERSTSKVPGVTDIGLKPRRIEKVAVVGGGLM	292	10	3	64563.2	77931.4	58354.2	66949.6	18155.9	24021.2	27090.7	23089.3			0.00229489	2.8996	Up	sp|A4VKA3|FADB_PSEU5	Fatty acid oxidation complex subunit alpha	IPR001753 (Crotonase superfamily), IPR008927 (6-phosphogluconate dehydrogenase, C-terminal-like), IPR016040 (NAD(P)-binding domain), IPR029045 (ClpP/crotonase-like domain)	GO:0003824 (catalytic activity), GO:0003857 (3-hydroxyacyl-CoA dehydrogenase activity), GO:0006631 (fatty acid metabolic process), GO:0008152 (metabolic process), GO:0016491 (oxidoreductase activity), GO:0016616 (oxidoreductase activity, acting on the CH-OH group of donors, NAD or NADP as acceptor), GO:0050662 (coenzyme binding), GO:0055114 (oxidation-reduction process)
Niben101Scf02266g00005.1	Niben101Scf02266g00005.1	VGTVK(1)QTVPVSDGATDGESVESTDR	WEYKFMSKYVKVGTVKQTVPVSDGATDGESV	168	5	3	32354.4	28457.1	30568.8	30460.1		7030.62	14040.1	10535.4	0.00039291	2.40206	0.00688761	2.89122	Up	sp|Q9XFM6|MSBP1_ARATH	Membrane steroid-binding protein 1	IPR001199 (Cytochrome b5-like heme/steroid binding domain)	GO:0020037 (heme binding)
Niben101Scf10920g01028.1	Niben101Scf10920g01028.1;Niben101Ctg11831g00003.1;Niben101Scf19148g00005.1;Niben101Scf12589g00003.1	YHAEEHGLQDAK(0.212)K(0.788)	DNKYHAEEHGLQDAKKGVLFIDFPPVLQLQL	382	13	3	147305		186865	167085	52639.7	54237.4	67365.7	58080.9			0.00638346	2.87676	Up	sp|Q3V0C5|UBP48_MOUSE	Ubiquitin carboxyl-terminal hydrolase 48	IPR008974 (TRAF-like), IPR024729 (ICP0-binding domain of Ubiquitin-specific protease 7), IPR028889 (Ubiquitin specific protease domain), IPR029346 (Ubiquitin carboxyl-terminal hydrolase, C-terminal)	GO:0005515 (protein binding), GO:0006511 (ubiquitin-dependent protein catabolic process), GO:0036459 (ubiquitinyl hydrolase activity)
Niben101Scf10222g03003.1	Niben101Scf10222g03003.1;Niben101Scf11782g03009.1	ASQEYLNK(1)MQVR	_______MASQEYLNKMQVRQNYRNLWHTDL	9	8	2	1.05179e+06	974532	991357	1.00589e+06	325326	328892	397850	350689			3.92386e-05	2.86833	Up	AT5G41390.1	PLAC8 family protein LENGTH=264
Niben101Scf04639g06007.1	Niben101Scf04639g06007.1;Niben101Scf08618g01001.1;Niben101Scf08618g01002.1;Niben101Scf08618g01012.1;Niben101Scf34389g00002.1;Niben101Scf12941g01003.1	DPTGAK(1)VTK(0.917)AAQK(0.083)	VGVIKNVDKKDPTGAKVTKAAQKKK______;VGVIKSVDKKDPTGAKVTKAAQKKK______	438	6	3	2.52935e+06	2.07743e+06	1.47724e+06	2.02801e+06	640295	778206		709251	0.0182782	1.31151	0.0449193	2.85937	Up	sp|Q01520|EF1A_PODAS	Elongation factor 1-alpha	IPR004539 (Translation elongation factor EF1A, eukaryotic/archaeal), IPR009000 (Translation protein, beta-barrel domain), IPR009001 (Translation elongation factor EF1A/initiation factor IF2gamma, C-terminal), IPR027417 (P-loop containing nucleoside triphosphate hydrolase)	GO:0003746 (translation elongation factor activity), GO:0003924 (GTPase activity), GO:0005525 (GTP binding), GO:0005737 (cytoplasm), GO:0006414 (translational elongation)
Niben101Scf01430g01004.1	Niben101Scf01430g01004.1;Niben101Scf08334g01005.1;Niben101Scf03070g03006.1;Niben101Scf02267g00005.1;Niben101Scf01623g02014.1;Niben101Scf03390g04001.1;Niben101Scf03523g01022.1;Niben101Scf03706g02013.1	EK(1)TLSDQFEAR	LMENIHKTKAEKAREKTLSDQFEARRAKNKA	153	2	2	641859	603271	685787	643639	209441	255233	212508	225728	0.959154	0.997513	0.000118152	2.8514	Up	sp|Q9LUQ6|RL192_ARATH	60S ribosomal protein L19-2	IPR000196 (Ribosomal protein L19/L19e domain), IPR023638 (Ribosomal protein L19/L19e conserved site), IPR027547 (Ribosomal protein L19/L19e)	GO:0003735 (structural constituent of ribosome), GO:0005622 (intracellular), GO:0005840 (ribosome), GO:0006412 (translation)
Niben101Scf02543g03005.1	Niben101Scf02543g03005.1	MITADEENYK(0.999)EAVEASYK(0.001)	DLIKSKMITADEENYKEAVEASYKLFSPQGT	255	10	3	44609.4	35202.8	36258.9	38690.4	7821.47	19341.6		13581.5	0.0620709	1.14854	0.0223189	2.84875	Up	sp|P42744|ULA1_ARATH	NEDD8-activating enzyme E1 regulatory subunit	IPR016040 (NAD(P)-binding domain)	GO:0003824 (catalytic activity)
Niben101Scf16244g02036.1	Niben101Scf16244g02036.1;Niben101Scf10431g00005.1	AAYAAMK(1)PTK(1)PGLEEPQEQIHK(1)	________MAAYAAMKPTKPGLEEPQEQIHK	8	7	4	8.86807e+06	8.1598e+06	7.4951e+06	8.17432e+06	2.40124e+06	2.9847e+06	3.26892e+06	2.88495e+06	0.353742	1.28525	0.000359756	2.83343	Up	sp|A6VGV7|RS10_METM7	30S ribosomal protein S10	IPR001848 (Ribosomal protein S10), IPR027486 (Ribosomal protein S10 domain)	GO:0003723 (RNA binding), GO:0003735 (structural constituent of ribosome), GO:0005622 (intracellular), GO:0005840 (ribosome), GO:0006412 (translation), GO:0015935 (small ribosomal subunit)
Niben101Scf01339g06013.1	Niben101Scf01339g06013.1;Niben101Scf07383g09002.1	DK(1)AEAVAVLAK	LFLPESPRWLYMKKDKAEAVAVLAKIYDPYR	222	2	2	574583	582442	713415	623480	222429	183368	258344	221381			0.00129379	2.81633	Up	ref|NP_193381.1|	in [Arabidopsis thaliana] gb|AAO42160.1| putative membrane transporter [Arabidopsis thaliana] gb|AAO64127.1| putative membrane transporter [Arabidopsis thaliana] emb|CAJ00306.1| inositol transporter 4 [Arabidopsis thaliana] gb|AEE83759.1| inositol transporter 4 [Arabidopsis thaliana]	IPR005828 (General substrate transporter), IPR020846 (Major facilitator superfamily domain)	GO:0005215 (transporter activity), GO:0016020 (membrane), GO:0016021 (integral component of membrane), GO:0022857 (transmembrane transporter activity), GO:0022891 (substrate-specific transmembrane transporter activity), GO:0055085 (transmembrane transport)
Niben101Scf02576g00011.1	Niben101Scf02576g00011.1;Niben101Scf10222g04003.1;Niben101Scf11782g03013.1;Niben101Scf11689g02005.1	ETQPLGTAAQTDK(0.996)DYK(0.004)	KFRETQPLGTAAQTDKDYKEPPPAPLFEPGE;KYRETQPLGTAAQTDKDYKEPPPAPLFEPGE	30	13	2	472507	386711	354243	404487	119010	141025	175950	145328	0.909016	1.01056	0.00265691	2.78327	Up	AT2G37180.1	Aquaporin-like superfamily protein LENGTH=285	IPR000425 (Major intrinsic protein), IPR023271 (Aquaporin-like)	GO:0005215 (transporter activity), GO:0006810 (transport), GO:0016020 (membrane)
Niben101Scf01592g01001.1	Niben101Scf01592g01001.1;Niben101Scf01171g03016.1;Niben101Scf10608g02009.1	ALLVEK(1)TTSGR	_________MALLVEKTTSGREYKVKDMSQA	7	6	2	332072	225435	303612	287040	97800.3	102224	110207	103410	0.0654787	0.353517	0.00461329	2.77573	Up	sp|P50250|SAHH_PLAF7	Adenosylhomocysteinase	IPR000043 (Adenosylhomocysteinase), IPR016040 (NAD(P)-binding domain)	GO:0004013 (adenosylhomocysteinase activity), GO:0006730 (one-carbon metabolic process)
Niben101Scf04754g03025.1	Niben101Scf04754g03025.1;Niben101Scf17947g01002.1	VSAYVTHGIFPK(1)R	GASKVSAYVTHGIFPKRSWERFLHKNDGSEK	267	12	3	153708	157826	127856	146463	42300.9	60467.2	55602.7	52790.2	0.0146	1.32489	0.000985355	2.77444	Up	sp|Q0C5A1|KPRS_HYPNA	Ribose-phosphate pyrophosphokinase	IPR029057 (Phosphoribosyltransferase-like)	GO:0009116 (nucleoside metabolic process)
Niben101Scf00449g06008.1	Niben101Scf00449g06008.1;Niben101Scf02771g01007.1;Niben101Scf00119g03011.1;Niben101Scf04490g00001.1;Niben101Scf04886g05003.1;Niben101Scf07275g02012.1;Niben101Scf05506g06005.1;Niben101Scf12868g00008.1	MVNHFVQEFK(1)R	EDFDNRMVNHFVQEFKRKHKKDISGNPRALR;EDFDNRMVNHFVQEFKRKHKKDITGNPRALR;EDFDNRMVNHFVQEFKRKNKKDISGNPRALR	161	10	3	542422	555545	492504	530157	219508	111071	245293	191957			0.00173261	2.76185	Up	sp|P02827|HSP70_XENLA	Heat shock 70 kDa protein	IPR013126 (Heat shock protein 70 family), IPR029047 (Heat shock protein 70kD, peptide-binding domain), IPR029048 (Heat shock protein 70kD, C-terminal domain)
Niben101Scf02786g01028.1	Niben101Scf02786g01028.1	LQAALGEQAEITK(1)LSQQEYER	VWRLQAALGEQAEITKLSQQEYERLQNEKVL	378	13	3	208123	238909	219810	222280	64404.3	79371.3	99146.5	80974.1			0.000468237	2.74508	Up	AT1G73950.1	Transmembrane Fragile-X-F-associated protein LENGTH=466	IPR013083 (Zinc finger, RING/FYVE/PHD-type), IPR019396 (Transmembrane Fragile-X-F-associated protein)	GO:0005515 (protein binding), GO:0008270 (zinc ion binding)
Niben101Scf10920g01028.1	Niben101Scf10920g01028.1;Niben101Ctg11831g00003.1;Niben101Scf19148g00005.1;Niben101Scf12589g00003.1	YHAEEHGLQDAK(0.739)K(0.261)	GDNKYHAEEHGLQDAKKGVLFIDFPPVLQLQ	381	12	3		141206	186865	164035	52639.7		67365.7	60002.7			0.0492688	2.7338	Up	sp|Q3V0C5|UBP48_MOUSE	Ubiquitin carboxyl-terminal hydrolase 48	IPR008974 (TRAF-like), IPR024729 (ICP0-binding domain of Ubiquitin-specific protease 7), IPR028889 (Ubiquitin specific protease domain), IPR029346 (Ubiquitin carboxyl-terminal hydrolase, C-terminal)	GO:0005515 (protein binding), GO:0006511 (ubiquitin-dependent protein catabolic process), GO:0036459 (ubiquitinyl hydrolase activity)
Niben101Scf04020g06013.1	Niben101Scf04020g06013.1	K(1)TNESHLEPEQEEESTLSVER	YSTNNTNSQVDFLTKKTNESHLEPEQEEEST	34	1	4	122194	96538.1	106361	108364	33333.5	35693.4	51085.8	40037.6			0.00184152	2.70657	Up	AT1G65730.1	YELLOW STRIPE like 7 LENGTH=688	IPR004813 (Oligopeptide transporter, OPT superfamily)	GO:0055085 (transmembrane transport)
Niben101Scf00576g00009.1	Niben101Scf00576g00009.1	LVDATSGQESLAGK(1)SEG	TKLVDATSGQESLAGKSEG____________	526	14	2	457223	537714	493512	496150	150229	192475	208089	183598	0.185877	1.27991	0.000419618	2.70237	Up	gb|AES73591.2|	transmembrane protein, putative [Medicago truncatula]
Niben101Scf00595g04023.1	Niben101Scf00595g04023.1;Niben101Scf13608g00014.1	DHVMEIPAK(0.973)QK(0.027)	LELMEERDHVMEIPAKQKMERQQTLTRGHGE	380	9	3	32545.6	29736	23159.6	28480.4		12677.1	8445.17	10561.1			0.0196653	2.69672	Up	ref|NP_198587.1|	alpha/beta-Hydrolases superfamily protein [Arabidopsis thaliana] gb|AED94221.1| lipase class 3 family protein / putative calmodulin-binding heat-shock protein [Arabidopsis thaliana]	IPR005592 (Mono-/di-acylglycerol lipase, N-terminal), IPR029058 (Alpha/Beta hydrolase fold)	GO:0006629 (lipid metabolic process), GO:0016042 (lipid catabolic process)
Niben101Scf01834g04007.1	Niben101Scf01834g04007.1;Niben101Scf04608g01007.1;Niben101Scf00912g04004.1;Niben101Scf03138g01017.1;Niben101Scf03138g01041.1;Niben101Scf01440g02010.1	GISLK(1)LQEEERER	LMKRIQKGPVRGISLKLQEEERERRMDFVPD	72	5	3	187919	214261		201090	50854.8	85753.1	87234.6	74614.2	0.852822	0.977209	0.00612922	2.69507	Up	sp|P49215|RS17_SOLLC	40S ribosomal protein S17	IPR001210 (Ribosomal protein S17e)	GO:0003735 (structural constituent of ribosome), GO:0005622 (intracellular), GO:0005840 (ribosome), GO:0006412 (translation)
Niben101Scf07899g00005.1	Niben101Scf07899g00005.1	DAEMDVDEPSAMK(0.956)SK(0.044)	EGKDAEMDVDEPSAMKSKKKKSKVEVVEYAQ	447	13	2	24271.4	27845.4	18032.9	23383.3	6441.48		11045.3	8743.39	0.910382	1.0414	0.0370677	2.67439	Up	sp|O94514|NOP56_SCHPO	Nucleolar protein 56	IPR002687 (Nop domain), IPR012974 (NOP5, N-terminal), IPR012976 (NOSIC)
Niben101Scf00700g05004.1	Niben101Scf00700g05004.1	TFDEAK(1)EQYSK	KKAAAAEAWKTFDEAKEQYSKEFDEKKTELQ	37	6	2	222875	226671	209296	219614	69209.4	67996.2	110662	82622.5	0.000237518	2.3031	0.000794147	2.65804	Up	sp|Q96262|PCAP1_ARATH	Plasma membrane-associated cation-binding protein 1	IPR008469 (DREPP family)	GO:0046658 (anchored component of plasma membrane), GO:0051716 (cellular response to stimulus)
Niben101Scf06195g00002.1	Niben101Scf06195g00002.1;Niben101Scf06590g00003.1;Niben101Scf13259g00025.1	DVFVK(1)QMGLSDKDIVALSGGHTLGR	PDATKGSDHLRDVFVKQMGLSDKDIVALSGG	147	5	4	92573.8	177898	104846	125106	41195	61639.3	38945.3	47259.9	0.000951454	1.74389	0.047773	2.64719	Up	AT1G07890.3	ascorbate peroxidase 1 LENGTH=250	IPR010255 (Haem peroxidase)	GO:0004601 (peroxidase activity), GO:0006979 (response to oxidative stress), GO:0020037 (heme binding), GO:0055114 (oxidation-reduction process)
Niben101Scf08618g01001.1	Niben101Scf08618g01001.1;Niben101Scf08618g01002.1;Niben101Scf08618g01012.1	QTVAVGVIK(1)SVDKK	FAVRDMRQTVAVGVIKSVDKKDPTGAKVTKA	427	9	2	270576	224239	141954	212256	68046.2	93847.1	81874.1	81255.8	0.888632	0.858848	0.0268627	2.6122	Up	sp|Q9YIC0|EF1A_ORYLA	Elongation factor 1-alpha	IPR004539 (Translation elongation factor EF1A, eukaryotic/archaeal), IPR009000 (Translation protein, beta-barrel domain), IPR009001 (Translation elongation factor EF1A/initiation factor IF2gamma, C-terminal), IPR027417 (P-loop containing nucleoside triphosphate hydrolase)	GO:0003746 (translation elongation factor activity), GO:0003924 (GTPase activity), GO:0005525 (GTP binding), GO:0005737 (cytoplasm), GO:0006414 (translational elongation)
Niben101Scf01701g07009.1	Niben101Scf01701g07009.1;Niben101Scf10490g00011.1	FIAPVLADIAK(0.965)K(0.035)	CGPCRFIAPVLADIAKKMPHVIFLKVDVDEL	57	11	2	158894	221505	165829	182076	70377.3		69670.9	70024.1	0.0066298	1.92537	0.0220317	2.60019	Up	AT1G19730.1	Thioredoxin superfamily protein LENGTH=119	IPR005746 (Thioredoxin), IPR012336 (Thioredoxin-like fold)	GO:0006662 (glycerol ether metabolic process), GO:0015035 (protein disulfide oxidoreductase activity), GO:0045454 (cell redox homeostasis)
Niben101Scf02807g11016.1	Niben101Scf02807g11016.1;Niben101Scf21026g00011.1	DSELK(1)IQEATGK	ELESLHDTLKRDSELKIQEATGKFVTRDSEA	832	5	2		69525.7	61050.7	65288.2	16835.7	29688.3	29049.8	25191.3	0.000185391	1.82443	0.00769095	2.5917	Up	emb|CDY48281.1|	BnaA05g10730D [Brassica napus]
Niben101Scf00447g02008.1	Niben101Scf00447g02008.1;Niben101Scf00503g10005.1;Niben101Scf01990g00001.1;Niben101Scf05584g03009.1	ELVFK(1)EDGQEYAQVLR	RGKNEADDEKRELVFKEDGQEYAQVLRMLGN	29	5	2	253229	295869	297411	282170	109820	108028	109057	108969	0.0863208	1.87814	0.000280418	2.58946	Up	sp|P56331|IF1A_ONOVI	Eukaryotic translation initiation factor 1A	IPR001253 (Translation initiation factor 1A (eIF-1A))	GO:0003723 (RNA binding), GO:0003743 (translation initiation factor activity), GO:0006413 (translational initiation)
Niben101Scf03326g01016.1	Niben101Scf03326g01016.1	SDNNLLDK(1)VGAFGER	_______MSDNNLLDKVGAFGERLKIGGTEV	9	8	2	577673	804751	574257	652227	234236	292349	231491	252692			0.0071317	2.58112	Up	sp|Q0U4Z8|VPS27_PHANO	Vacuolar protein sorting-associated protein 27	IPR008942 (ENTH/VHS)	GO:0006886 (intracellular protein transport)
Niben101Scf05955g02022.1	Niben101Scf05955g02022.1;Niben101Scf00110g04016.1	YGNK(1)ILVTDELPDGQMVDQWEPVTSDSVK	RLKEDVLLEAARYGNKILVTDELPDGQMVDQ	149	4	3	730397	675707	656271	687459		262263	273070	267666			0.000709606	2.56834	Up	gb|AES61538.2|	metal ion-binding protein [Medicago truncatula]	IPR029021 (Protein-tyrosine phosphatase-like)
Niben101Scf00449g06008.1	Niben101Scf00449g06008.1	MVQEAEK(0.998)YK(0.002)	RLSKDEIEKMVQEAEKYKAEDEEHKKKVEAK	357	7	2	458500	508791	501649	489647	157775	181462	233639	190959			0.000400173	2.56415	Up	sp|P02827|HSP70_XENLA	Heat shock 70 kDa protein	IPR013126 (Heat shock protein 70 family), IPR029047 (Heat shock protein 70kD, peptide-binding domain), IPR029048 (Heat shock protein 70kD, C-terminal domain)
Niben101Scf02771g01007.1	Niben101Scf02771g01007.1;Niben101Scf04364g01014.1;Niben101Scf04886g05003.1;Niben101Scf05389g00010.1;Niben101Scf12154g01009.1	MVQEAEK(0.998)YK(0.002)	RLSKEEIEKMVQEAEKYKSEDEEHKKKVEAK	381	7	2	458500	508791	501649	489647	157775	181462	233639	190959	0.00063428	1.29522	0.000400173	2.56415	Up	sp|P17879|HS71B_MOUSE	Heat shock 70 kDa protein 1B	IPR013126 (Heat shock protein 70 family), IPR029047 (Heat shock protein 70kD, peptide-binding domain), IPR029048 (Heat shock protein 70kD, C-terminal domain)
Niben101Scf12868g00008.1	Niben101Scf12868g00008.1	MVQEAEK(0.998)YK(0.002)	RLSKEEIEKMVQEAEKYKAEDEEHKKKVEAK	439	7	2	458500	508791	501649	489647	157775	181462	233639	190959	0.0861524	1.55665	0.000400173	2.56415	Up	sp|Q07439|HSP71_RAT	Heat shock 70 kDa protein 1A/1B	IPR013126 (Heat shock protein 70 family), IPR029047 (Heat shock protein 70kD, peptide-binding domain), IPR029048 (Heat shock protein 70kD, C-terminal domain)
Niben101Scf06195g00002.1	Niben101Scf06195g00002.1;Niben101Scf06590g00003.1	FK(1)AEQGHGANNGIDIAIR	DVCSKTGGPFGTMRFKAEQGHGANNGIDIAI	63	2	3	528990	551341	388301	489544	165107	209282	201308	191899	0.000951454	1.74389	0.00487717	2.55105	Up	AT1G07890.3	ascorbate peroxidase 1 LENGTH=250	IPR010255 (Haem peroxidase)	GO:0004601 (peroxidase activity), GO:0006979 (response to oxidative stress), GO:0020037 (heme binding), GO:0055114 (oxidation-reduction process)
Niben101Scf01586g01011.1	Niben101Scf01586g01011.1;Niben101Scf08341g06012.1	GK(1)MAEAENLSENR	RRYTGERSFEKPPRGKMAEAENLSENRKTDT;RRYTGERSLEKPPRGKMAEAENLSENRKTDT	134	2	2	162484	141829	113243	139185	53485.7		56052.1	54768.9	0.275007	0.864015	0.0196082	2.54132	Up	sp|Q3UHD9|AGAP2_MOUSE	Arf-GAP with GTPase, ANK repeat and PH domain-containing protein 2	IPR001164 (Arf GTPase activating protein)	GO:0008060 (ARF GTPase activator activity), GO:0008270 (zinc ion binding), GO:0032312 (regulation of ARF GTPase activity)
Niben101Scf16244g02036.1	Niben101Scf16244g02036.1;Niben101Scf10431g00005.1	PTK(1)PGLEEPQEQIHK	_____MAAYAAMKPTKPGLEEPQEQIHKIRI	11	3	3	1.35652e+07	1.14442e+07	9.93233e+06	1.16473e+07	3.74721e+06	4.56262e+06	5.513e+06	4.60761e+06	0.353742	1.28525	0.00385099	2.52783	Up	sp|A6VGV7|RS10_METM7	30S ribosomal protein S10	IPR001848 (Ribosomal protein S10), IPR027486 (Ribosomal protein S10 domain)	GO:0003723 (RNA binding), GO:0003735 (structural constituent of ribosome), GO:0005622 (intracellular), GO:0005840 (ribosome), GO:0006412 (translation), GO:0015935 (small ribosomal subunit)
Niben101Scf01188g03006.1	Niben101Scf01188g03006.1;Niben101Scf00941g02003.1;Niben101Scf02513g11004.1;Niben101Scf02128g00022.1;Niben101Scf00279g02022.1;Niben101Scf11779g01002.1	GTIGHIAPEYLSTGK(0.959)SSEK(0.041)	RGTIGHIAPEYLSTGKSSEKTDVFGYGIMLL;RGTIGHIAPEYLSTGKSSEKTDVFGYGVMLL	472	15	3	46144.3	55657	41329.3	47710.2	12495.9	25520.9		19008.4			0.0291569	2.50995	Up	sp|O48837|LRKS2_ARATH	Receptor like protein kinase S.2	IPR003591 (Leucine-rich repeat, typical subtype), IPR011009 (Protein kinase-like domain), IPR013210 (Leucine-rich repeat-containing N-terminal, type 2), IPR013320 (Concanavalin A-like lectin/glucanase domain), IPR025875 (Leucine rich repeat 4)	GO:0004672 (protein kinase activity), GO:0004674 (protein serine/threonine kinase activity), GO:0005524 (ATP binding), GO:0006468 (protein phosphorylation), GO:0016772 (transferase activity, transferring phosphorus-containing groups)
Niben101Scf10259g00009.1	Niben101Scf10259g00009.1;Niben101Scf02497g08023.1	LIVTVVK(1)ANGLK	DLELKPQGKLIVTVVKANGLKNHEMIGKSDP	324	7	2	36811.2	60342.8	36039.9	44398	17116.5	17762.9	18361.6	17747	0.0975292	1.57172	0.0288839	2.50172	Up	AT3G61050.1	Calcium-dependent lipid-binding (CaLB domain) family protein LENGTH=510	IPR000008 (C2 domain)	GO:0005515 (protein binding)
Niben101Scf02389g00013.1	Niben101Scf02389g00013.1	K(1)SMEEVPVNSR	FFKAIEMWKEETILKKSMEEVPVNSRGELFG	190	1	3	408540	362004	243342	337962	96015.9	127752	183982	135917			0.0219556	2.48654	Up	gb|KEH24089.1|	sulfite exporter TauE/SafE family protein [Medicago truncatula]	IPR002781 (Transmembrane protein TauE like)	GO:0016021 (integral component of membrane)
Niben101Scf07393g00002.1	Niben101Scf07393g00002.1	K(1)SMEEVPVNSR	FFKAIEMWKEETIFKKSMEEVPVNSRGELIV	107	1	3	408540	362004	243342	337962	96015.9	127752	183982	135917			0.0219556	2.48654	Up	AT2G36630.1	Sulfite exporter TauE/SafE family protein LENGTH=459	IPR002781 (Transmembrane protein TauE like)	GO:0016021 (integral component of membrane)
Niben101Scf00121g00019.1	Niben101Scf00121g00019.1;Niben101Scf02401g01001.1;Niben101Scf13335g00006.1	DGVILLWDLAEGK(0.5)K(0.5)	GGKDGVILLWDLAEGKKLYSLEAGSIIHSLC;GGKDGVILLWDLAEGKKLYSLESGSIIHSLC	226	13	3	27505	33699.4	23444.8	28216.4	6880.24		16005.5	11442.9	0.127358	0.779702	0.0469288	2.46585	Up	sp|Q8SRB0|GBLP_ENCCU	Guanine nucleotide-binding protein subunit beta-like protein	IPR015943 (WD40/YVTN repeat-like-containing domain), IPR020472 (G-protein beta WD-40 repeat)	GO:0005515 (protein binding)
Niben101Scf00121g00019.1	Niben101Scf00121g00019.1;Niben101Scf02401g01001.1;Niben101Scf13335g00006.1	DGVILLWDLAEGK(0.5)K(0.5)	GKDGVILLWDLAEGKKLYSLEAGSIIHSLCF;GKDGVILLWDLAEGKKLYSLESGSIIHSLCF	227	14	3	27505	33699.4	23444.8	28216.4	6880.24		16005.5	11442.9	0.127358	0.779702	0.0469288	2.46585	Up	sp|Q8SRB0|GBLP_ENCCU	Guanine nucleotide-binding protein subunit beta-like protein	IPR015943 (WD40/YVTN repeat-like-containing domain), IPR020472 (G-protein beta WD-40 repeat)	GO:0005515 (protein binding)
Niben101Scf04432g08005.1	Niben101Scf04432g08005.1;Niben101Scf04300g00008.1	AYAAMK(1)ATK(1)PGLEEPQEQIHK(1)	_________MAYAAMKATKPGLEEPQEQIHK	7	6	4	5.71436e+06	5.07802e+06	5.24105e+06	5.34448e+06	1.41458e+06	2.53239e+06	2.5557e+06	2.16755e+06	0.13785	0.832138	0.0016692	2.46567	Up	sp|B1L712|RS10_KORCO	30S ribosomal protein S10	IPR001848 (Ribosomal protein S10), IPR027486 (Ribosomal protein S10 domain)	GO:0003723 (RNA binding), GO:0003735 (structural constituent of ribosome), GO:0005622 (intracellular), GO:0005840 (ribosome), GO:0006412 (translation), GO:0015935 (small ribosomal subunit)
Niben101Scf09133g02006.1	Niben101Scf09133g02006.1;Niben101Scf00096g04015.1;Niben101Scf00672g00001.1;Niben101Scf02119g00016.1;Niben101Scf07405g04004.1;Niben101Scf02869g17005.1;Niben101Scf03410g03002.1;Niben101Scf23108g00005.1;Niben101Scf03493g00020.1;Niben101Scf04140g01010.1;Niben1	VAPEEHPVLLTEAPLNPK(1)ANR	PEEHPVLLTEAPLNPKANREKMTQIIFETFN;PEEHPVLLTEAPLNPKANREKMTQIMFETFN	115	18	3	2.1859e+06	2.22748e+06	2.13339e+06	2.18225e+06	861772	863370	931903	885681	0.00161319	0.658225	3.43607e-06	2.46393	Up	sp|O17320|ACT_CRAGI	Actin	IPR004000 (Actin family)
Niben101Scf09808g02022.1	Niben101Scf09808g02022.1	INDQVTNSEK(1)WFTR	SNDVVRINDQVTNSEKWFTRSEVEGSPALKL	615	10	3	50095.2	41116.7	42583.6	44598.5		16171.2	20136.1	18153.6	0.0109689	0.438941	0.00647083	2.45673	Up	ref|XP_007039624.1|	Pleckstrin (PH) domain-containing protein isoform 1 [Theobroma cacao] gb|EOY24125.1| Pleckstrin (PH) domain-containing protein isoform 1 [Theobroma cacao]	IPR009291 (Vacuolar protein sorting-associated protein 62), IPR010482 (Peroxin/Dysferlin domain), IPR011993 (Pleckstrin homology-like domain), IPR026847 (Vacuolar protein sorting-associated protein 13)
Niben101Scf02756g00004.1	Niben101Scf02756g00004.1	ILAEGEK(1)WENPK	CKDGGIFKKILAEGEKWENPKDLDEVLVKYE	164	7	2	28694.7	35882.6		32288.6	11673.3		14619.4	13146.4	0.0776852	1.15286	0.0387915	2.45609	Up	sp|P26882|PPID_BOVIN	Peptidyl-prolyl cis-trans isomerase D	IPR001179 (Peptidyl-prolyl cis-trans isomerase, FKBP-type, domain), IPR011990 (Tetratricopeptide-like helical domain), IPR023566 (Peptidyl-prolyl cis-trans isomerase, FKBP-type)	GO:0005515 (protein binding), GO:0006457 (protein folding)
Niben101Scf02939g01003.1	Niben101Scf02939g01003.1;Niben101Scf27139g00016.1	AAEDEEMGPDGK(0.943)K(0.057)	NGKRAAEDEEMGPDGKKIRPGISNSVIETLT	166	12	2		19541.8	21873.9	20707.9	9549.08	7348.57	8398.22	8431.96			0.00196769	2.45588	Up	gb|EMT08986.1|	Pre-mRNA-processing factor 19-2-like protein [Aegilops tauschii]	IPR013083 (Zinc finger, RING/FYVE/PHD-type), IPR013915 (Pre-mRNA-splicing factor 19), IPR015943 (WD40/YVTN repeat-like-containing domain)	GO:0004842 (ubiquitin-protein transferase activity), GO:0005515 (protein binding), GO:0016567 (protein ubiquitination)
Niben101Scf02756g00004.1	Niben101Scf02756g00004.1;Niben101Scf07428g01006.1	ILK(1)EGEGYEKPNEGAVVK	VSSVTDDKKVVKKILKEGEGYEKPNEGAVVK	280	3	3	117659	113094	114049	114934	33290.5	60602		46946.2	0.0776852	1.15286	0.00714761	2.4482	Up	sp|P26882|PPID_BOVIN	Peptidyl-prolyl cis-trans isomerase D	IPR001179 (Peptidyl-prolyl cis-trans isomerase, FKBP-type, domain), IPR011990 (Tetratricopeptide-like helical domain), IPR023566 (Peptidyl-prolyl cis-trans isomerase, FKBP-type)	GO:0005515 (protein binding), GO:0006457 (protein folding)
Niben101Scf01491g02005.1	Niben101Scf01491g02005.1;Niben101Scf18396g00002.1	PASK(1)VIVYTTEEAAPETVQA	SPFQEYADLLSKPASKVIVYTTEEAAPETVQ	259	4	2	722703	625858	662853	670471	193566	285490	344477	274511	0.363242	1.1727	0.00161912	2.44242	Up	sp|A6UWV8|RS5_META3	30S ribosomal protein S5	IPR000851 (Ribosomal protein S5), IPR014720 (Double-stranded RNA-binding domain)	GO:0003723 (RNA binding), GO:0003735 (structural constituent of ribosome), GO:0005840 (ribosome), GO:0006412 (translation), GO:0015935 (small ribosomal subunit)
Niben101Scf08443g00018.1	Niben101Scf08443g00018.1;Niben101Scf04528g09002.1	LYFPYEPGK(0.01)QAK(0.99)	PASKLYFPYEPGKQAKSAVRMKNTSKSYVAF	54	12	3	246650	257787	225991	243476	42355.3	120355	136968	99892.5			0.00938015	2.43738	Up	sp|Q9WV55|VAPA_MOUSE	Vesicle-associated membrane protein-associated protein A	IPR016763 (Vesicle-associated membrane-protein-associated protein)	GO:0005789 (endoplasmic reticulum membrane)
Niben101Scf00428g07007.1	Niben101Scf00428g07007.1	GK(1)LEHMQTR	VSDPKLVMAYEELKGKLEHMQTRIKEAANAL	504	2	2	154316	133910	126478	138235	47522.3	59000.6	64390.2	56971	0.00923957	1.37238	0.00110825	2.4264	Up	sp|P23444|H1_MAIZE	Histone H1	IPR011991 (Winged helix-turn-helix DNA-binding domain), IPR020478 (AT hook-like)	GO:0000786 (nucleosome), GO:0003677 (DNA binding), GO:0005634 (nucleus), GO:0006334 (nucleosome assembly)
Niben101Scf00700g05004.1	Niben101Scf00700g05004.1	VSTLIVTEDK(0.5)K(0.5)EEEAAIPVAAASEAEATTTAPVEVK	FVFEKVSTLIVTEDKKEEEAAIPVAAASEAE	136	11	4	333237	434532	368771	378846	112635	173126	183696	156485	0.000237518	2.3031	0.00386706	2.42097	Up	sp|Q96262|PCAP1_ARATH	Plasma membrane-associated cation-binding protein 1	IPR008469 (DREPP family)	GO:0046658 (anchored component of plasma membrane), GO:0051716 (cellular response to stimulus)
Niben101Scf00700g05004.1	Niben101Scf00700g05004.1	VSTLIVTEDK(0.593)K(0.407)EEEAAIPVAAASEAEATTTAPVEVK	LFVFEKVSTLIVTEDKKEEEAAIPVAAASEA	135	10	4	333237	434532	368771	378846	112635	173126	183696	156485	0.000237518	2.3031	0.00386706	2.42097	Up	sp|Q96262|PCAP1_ARATH	Plasma membrane-associated cation-binding protein 1	IPR008469 (DREPP family)	GO:0046658 (anchored component of plasma membrane), GO:0051716 (cellular response to stimulus)
Niben101Scf03853g03014.1	Niben101Scf03853g03014.1	TYTFK(1)ASNAGGDDSESDKK	AEIKGKNEDSRTYTFKASNAGGDDSESDKKE	187	5	3	30129.9	30023.1	28005.2	29386.1	10910.8	16805.8	8807.01	12174.5			0.00230405	2.41373	Up	sp|Q9LVA0|BAG7_ARATH	BAG family molecular chaperone regulator 7	IPR000048 (IQ motif, EF-hand binding site)	GO:0005515 (protein binding)
Niben101Scf01834g01011.1	Niben101Scf01834g01011.1;Niben101Scf04738g05019.1;Niben101Scf03377g05007.1;Niben101Scf00525g03009.1;Niben101Scf04259g01006.1;Niben101Scf00315g01011.1;Niben101Scf06436g04005.1;Niben101Scf03138g01010.1	NHPDKGGDPEK(0.841)FK(0.159)	KAAIKNHPDKGGDPEKFKELAQAYEVLSDPE	50	11	3	65206.6	71154.2		68180.4		30349.4	26147.1	28248.3	0.00213067	1.59032	0.00821225	2.41361	Up	sp|B0B7R0|DNAJ_CHLT2	Chaperone protein DnaJ	IPR001623 (DnaJ domain), IPR002939 (Chaperone DnaJ, C-terminal)	GO:0006457 (protein folding), GO:0051082 (unfolded protein binding)
Niben101Scf01817g02001.1	Niben101Scf01817g02001.1;Niben101Scf00721g00011.1	MNDADVSK(1)QIQQMVR	________MNDADVSKQIQQMVRFIRQEAEE	8	8	2	180857	317964	225038	241286	90990.9	99421	109719	100044	0.16633	1.63583	0.0257067	2.41181	Up	sp|Q9SWE7|VATE_CITLI	V-type proton ATPase subunit E	IPR002842 (ATPase, V1/A1 complex, subunit E)	GO:0015991 (ATP hydrolysis coupled proton transport), GO:0033178 (proton-transporting two-sector ATPase complex, catalytic domain), GO:0046961 (proton-transporting ATPase activity, rotational mechanism)
Niben101Scf01764g00009.1	Niben101Scf01764g00009.1;Niben101Scf00206g00033.1	TVTIQAEGK(0.268)DK(0.732)	LANKKTVTIQAEGKDKSVLLATSKTKKQNKP	100	11	2	24785.3		22977.9	23881.6	7969.74	11925.5		9947.61	0.11501	1.13515	0.0234996	2.40074	Up	sp|O82204|RL281_ARATH	60S ribosomal protein L28-1	IPR002672 (Ribosomal protein L28e), IPR029004 (Ribosomal L28e/Mak16)	GO:0003735 (structural constituent of ribosome), GO:0005622 (intracellular), GO:0005840 (ribosome), GO:0006412 (translation)
Niben101Scf11439g00001.1	Niben101Scf11439g00001.1	AVQELLSK(1)TGTVK	FLRPFTLKAVQELLSKTGTVKSFWMDAIKTH	590	8	2	52655.9	65602.7	46843.9	55034.2	24478.1	21645.4	22676.9	22933.5	0.686863	1.17231	0.00460353	2.39973	Up	sp|Q9UKV3|ACINU_HUMAN	Apoptotic chromatin condensation inducer in the nucleus	IPR003034 (SAP domain), IPR012677 (Nucleotide-binding alpha-beta plait domain)	GO:0000166 (nucleotide binding)
Niben101Scf06113g00016.1	Niben101Scf06113g00016.1;Niben101Scf00176g06017.1	MEDQEQGTK(1)SR	_______MEDQEQGTKSRVVKVDSNESWDFH	9	9	2	98823.8	88611.5	76732.5	88055.9	30346.8		43187	36766.9	0.732709	0.68384	0.0125628	2.39498	Up	sp|Q09433|THIO1_CAEEL	Thioredoxin-1	IPR005746 (Thioredoxin), IPR012336 (Thioredoxin-like fold)	GO:0006662 (glycerol ether metabolic process), GO:0015035 (protein disulfide oxidoreductase activity), GO:0045454 (cell redox homeostasis)
Niben101Scf01681g09001.1	Niben101Scf01681g09001.1	HSEFISYPISLWVEK(0.994)TIEK(0.006)	KHSEFISYPISLWVEKTIEKEISDDEEEEEK	166	15	3	116137	120548	93131.2	109939	34219.5		57897.6	46058.6	0.492609	1.3159	0.0200487	2.38693	Up	sp|Q1CZI7|HTPG_MYXXD	Chaperone protein HtpG	IPR001404 (Heat shock protein Hsp90 family)	GO:0005524 (ATP binding), GO:0006457 (protein folding), GO:0006950 (response to stress), GO:0051082 (unfolded protein binding)
Niben101Scf00150g00007.1	Niben101Scf00150g00007.1;Niben101Scf03275g00016.1;Niben101Scf01797g01001.1;Niben101Scf03251g00008.1;Niben101Scf05824g12005.1;Niben101Scf01326g05008.1;Niben101Scf02564g14006.1;Niben101Scf06172g04003.1;Niben101Scf04969g01002.1;Niben101Scf01240g10023.1	DVNAAVATIK(0.889)TK(0.111)	GDVVPKDVNAAVATIKTKRTIQFVDWCPTGF;GDVVPKDVNAAVATIKTKRTVQFVDWHDVSK	352	10	2	259278	258891	213048	243739		103363	101405	102384			0.00567859	2.38063	Up	sp|P28268|TBA_EUPVA	Tubulin alpha chain	IPR000217 (Tubulin), IPR023123 (Tubulin, C-terminal)	GO:0003924 (GTPase activity), GO:0005200 (structural constituent of cytoskeleton), GO:0005525 (GTP binding), GO:0005874 (microtubule), GO:0006184 (GTP catabolic process), GO:0007017 (microtubule-based process), GO:0043234 (protein complex), GO:0051258 (protein polymerization)
Niben101Scf02646g02009.1	Niben101Scf02646g02009.1	NQITILPDELGQLVK(1)LER	RNQITILPDELGQLVKLERLSVSENLLTSLP	105	15	3	77612.5	59354.6	48476	61814.4	18312.2	27746.8	32020.8	26026.6			0.0190902	2.37505	Up	sp|F1MCA7|LRRC7_BOVIN	Leucine-rich repeat-containing protein 7	IPR001611 (Leucine-rich repeat), IPR003591 (Leucine-rich repeat, typical subtype), IPR025875 (Leucine rich repeat 4)	GO:0005515 (protein binding)
Niben101Scf00110g00013.1	Niben101Scf00110g00013.1;Niben101Scf10513g00001.1	EIYDTELTVK(1)GGR	SPELVKEIYDTELTVKGGRKTVPLQRVMILE	96	10	2	65141.8	64580.1	52889.5	60870.5	32988.4	20412.9	23636	25679.1	0.660231	1.05264	0.00304918	2.37043	Up	sp|O60306|AQR_HUMAN	Intron-binding protein aquarius	IPR026300 (CWF11 family), IPR027417 (P-loop containing nucleoside triphosphate hydrolase)	GO:0000398 (mRNA splicing, via spliceosome), GO:0005681 (spliceosomal complex)
Niben101Scf17524g00002.1	Niben101Scf17524g00002.1;Niben101Scf02610g00014.1	LPKPAQGQEK(1)GYSK	DIEGERLPKPAQGQEKGYSKTRELPSEELLE	175	10	3	309208	275370	253147	279242		108920	127339	118130	0.0262526	2.00574	0.00535113	2.36386	Up	AT2G01600.1	ENTH/ANTH/VHS superfamily protein LENGTH=571	IPR008942 (ENTH/VHS), IPR011417 (AP180 N-terminal homology (ANTH) domain)	GO:0005543 (phospholipid binding), GO:0005545 (1-phosphatidylinositol binding), GO:0030136 (clathrin-coated vesicle), GO:0030276 (clathrin binding), GO:0048268 (clathrin coat assembly)
Niben101Scf02513g02002.1	Niben101Scf02513g02002.1;Niben101Scf08566g05001.1	EMAVQFAK(1)YGPNAER	DGRVVDGREMAVQFAKYGPNAERM_______	140	8	3	43199.4	41794.9		42497.1	12960.6	20343.8	20820.6	18041.7	0.795588	0.905474	0.00519938	2.3555	Up	sp|Q8WXF0|SRS12_HUMAN	Serine/arginine-rich splicing factor 12	IPR012677 (Nucleotide-binding alpha-beta plait domain)	GO:0000166 (nucleotide binding), GO:0003676 (nucleic acid binding)
Niben101Scf02585g00029.1	Niben101Scf02585g00029.1	SK(1)VESSNVGVAAR	EFHPIRPIGSSSPKSKVESSNVGVAARIWNS	64	2	3	80949.8	72571.9	55414.2	69645.3	21024.5	35135.6	32556.5	29572.2	0.0794518	1.28153	0.00989581	2.35509	Up	gb|KEH17617.1|	structural constituent of cell wall protein, putative [Medicago truncatula]	IPR010820 (Protein of unknown function DUF1421)
Niben101Scf00700g05004.1	Niben101Scf00700g05004.1	EK(1)EIVVEAEAK	SEAEATTTAPVEVKEKEIVVEAEAKKEEEPA	163	2	2	879994	760703	676729	772475	259835	313393	415832	329686	0.000237518	2.3031	0.00404835	2.34306	Up	sp|Q96262|PCAP1_ARATH	Plasma membrane-associated cation-binding protein 1	IPR008469 (DREPP family)	GO:0046658 (anchored component of plasma membrane), GO:0051716 (cellular response to stimulus)
Niben101Scf00149g01014.1	Niben101Scf00149g01014.1;Niben101Scf04722g03016.1	FPSK(1)LTSEQK	KKGNLRVKFNIKFPSKLTSEQKAGIKRYLT_	329	4	2	94099.6	109968	90395.5	98154.5		43417.1	40761.5	42089.3	0.512784	1.08298	0.00557494	2.33205	Up	sp|A2SIR5|DNAJ_METPP	Chaperone protein DnaJ	IPR001623 (DnaJ domain), IPR002939 (Chaperone DnaJ, C-terminal)	GO:0006457 (protein folding), GO:0051082 (unfolded protein binding)
Niben101Scf23481g00004.1	Niben101Scf23481g00004.1;Niben101Scf02947g01012.1	TIK(1)VSSVTEHVGVQDAGAK	AQSLNGKLEIAGRTIKVSSVTEHVGVQDAGA	387	3	3	102706	119874		111290	32141.2	56835.5	54319.2	47765.3	0.00691216	1.36394	0.0130938	2.32994	Up	sp|Q8CGC6|RBM28_MOUSE	RNA-binding protein 28	IPR006509 (Splicing factor, RBM39-like), IPR029123 (Splicing factor RBM39, linker)	GO:0000166 (nucleotide binding), GO:0003676 (nucleic acid binding), GO:0003723 (RNA binding), GO:0005634 (nucleus), GO:0006397 (mRNA processing)
Niben101Scf00247g03012.1	Niben101Scf00247g03012.1;Niben101Scf01642g00019.1	VPVQSQTLSTNQNLLLAK(1)TLDDWTR	VQSQTLSTNQNLLLAKTLDDWTRFTDMSNPN	53	18	3	193367	208756		201062	68298.2	88462.9	102779	86513.3	0.00608013	2.00569	0.00392155	2.32405	Up	sp|Q54GD3|NPL4_DICDI	Nuclear protein localization protein 4 homolog	IPR007717 (Nuclear pore localisation protein NPL4), IPR024682 (Nuclear pore localisation protein Npl4, ubiquitin-like domain), IPR029071 (Ubiquitin-related domain)
Niben101Scf04300g05005.1	Niben101Scf04300g05005.1	QTIFLPVVGLVDPDK(0.115)LK(0.885)PGDLVGVNK	TIFLPVVGLVDPDKLKPGDLVGVNKDSYLIL	130	17	4		114598	109659	112129	53652.9	42849.8		48251.3	0.0788841	0.595577	0.00853495	2.32384	Up	sp|P36612|PRS4_SCHPO	26S protease regulatory subunit 4 homolog	IPR003959 (ATPase, AAA-type, core), IPR005937 (26S proteasome subunit P45), IPR027417 (P-loop containing nucleoside triphosphate hydrolase)	GO:0005524 (ATP binding), GO:0005737 (cytoplasm), GO:0016787 (hydrolase activity), GO:0030163 (protein catabolic process)
Niben101Scf13429g04022.1	Niben101Scf13429g04022.1;Niben101Scf08640g00001.1	EK(1)YSDRIPVIVEK	HDFEKRRAEAARIREKYSDRIPVIVEKAEKS	66	2	3	353785	205408	224975	261389	82968.8	108767	149554	113763			0.0428942	2.29766	Up	sp|Q8VYK7|ATG8F_ARATH	Autophagy-related protein 8f	IPR004241 (Autophagy protein Atg8 ubiquitin like), IPR029071 (Ubiquitin-related domain)
Niben101Scf00487g01005.1	Niben101Scf00487g01005.1	RPFGQFGPVK(1)DIYLPR	RPEDLRRPFGQFGPVKDIYLPRDYYTGQPRG	77	10	3	195787	180151	158801	178247	54111.2	111322	67456.5	77630			0.00777359	2.2961	Up	sp|Q8CGC6|RBM28_MOUSE	RNA-binding protein 28	IPR012677 (Nucleotide-binding alpha-beta plait domain)	GO:0000166 (nucleotide binding), GO:0003676 (nucleic acid binding)
Niben101Scf02869g17006.1	Niben101Scf02869g17006.1;Niben101Scf03493g00019.1	VVIAYEPVWAIGTGK(1)VASPAQAQEVHAELR	KVVIAYEPVWAIGTGKVASPAQAQEVHAELR	175	15	4	392415	545106	325305	420942	160560	194492	195516	183523	0.876068	0.99106	0.0228588	2.29368	Up	AT3G55440.1	triosephosphate isomerase LENGTH=254	IPR000652 (Triosephosphate isomerase), IPR013785 (Aldolase-type TIM barrel)	GO:0003824 (catalytic activity), GO:0004807 (triose-phosphate isomerase activity), GO:0006096 (glycolytic process), GO:0008152 (metabolic process)
Niben101Scf02156g02008.1	Niben101Scf02156g02008.1;Niben101Scf02366g06014.1;Niben101Scf03015g03010.1	K(1)EAAENTLLAYK	DYHRYLAEFKTGAERKEAAENTLLAYKSAQD;DYHRYLAEFKTGSERKEAAENTLLAYKSAQD	146	1	2	60936.8	59117.9	47249.3	55768	19832.7	28835.9		24334.3	0.00534747	1.65348	0.0167013	2.29175	Up	sp|Q96300|14337_ARATH	14-3-3-like protein GF14 nu	IPR000308 (14-3-3 protein), IPR023409 (14-3-3 protein, conserved site), IPR023410 (14-3-3 domain)	GO:0019904 (protein domain specific binding)
Niben101Scf04549g02011.1	Niben101Scf04549g02011.1;Niben101Scf15836g04006.1	LEAMDAATAEK(1)R	RIYERLEAMDAATAEKRAAEILFGLGFDKKM	197	11	2	37816.2	36004	31431.4	35083.9	12866.5	17862.1		15364.3	0.561782	1.04287	0.00771208	2.28347	Up	sp|P40024|ARB1_YEAST	ABC transporter ATP-binding protein ARB1	IPR003439 (ABC transporter-like), IPR027417 (P-loop containing nucleoside triphosphate hydrolase)	GO:0005524 (ATP binding), GO:0016887 (ATPase activity)
Niben101Scf02133g10010.1	Niben101Scf02133g10010.1;Niben101Scf01535g00004.1;Niben101Scf00414g10003.1	QAIVNEGMSK(1)R	EAQTDRQAIVNEGMSKRAVYKALFESSALIC	211	10	3	30638.5	32887.4	26496.8	30007.6	9913.72		16484.9	13199.3	0.00274397	1.35126	0.0163974	2.27342	Up	sp|A7SXK3|TMED_NEMVE	Transmembrane emp24 domain-containing protein	IPR015720 (TMP21-related)	GO:0006810 (transport), GO:0016021 (integral component of membrane)
Niben101Scf10749g02005.1	Niben101Scf10749g02005.1	TEIHYTK(1)SPGPESQLPVR	GSGGVGPHRTEIHYTKSPGPESQLPVRAPPS	36	7	3	151798	161621	161248	158222	68854.7	74713.3	65364.1	69644	0.00464997	1.81758	3.03134e-05	2.27187	Up	AT1G50700.1	calcium-dependent protein kinase 33 LENGTH=521	IPR011009 (Protein kinase-like domain), IPR011992 (EF-hand domain pair)	GO:0004672 (protein kinase activity), GO:0004674 (protein serine/threonine kinase activity), GO:0005509 (calcium ion binding), GO:0005524 (ATP binding), GO:0006468 (protein phosphorylation), GO:0016772 (transferase activity, transferring phosphorus-containing groups)
Niben101Scf14778g00018.1	Niben101Scf14778g00018.1;Niben101Scf00046g05014.1;Niben101Scf01241g02013.1;Niben101Scf28369g01004.1	AVSK(1)EEGEQFAK	LVGNKSDLSHRRAVSKEEGEQFAKENGLLFL	131	4	2	62696.7	60295.5	55379.1	59457.1	19840.5	21110	38206.7	26385.8	0.183611	1.49323	0.00630425	2.25338	Up	sp|Q2HJI8|RAB8B_BOVIN	Ras-related protein Rab-8B	IPR001806 (Small GTPase superfamily), IPR002041 (Ran GTPase), IPR005225 (Small GTP-binding protein domain), IPR027417 (P-loop containing nucleoside triphosphate hydrolase)	GO:0003924 (GTPase activity), GO:0005525 (GTP binding), GO:0005622 (intracellular), GO:0006184 (GTP catabolic process), GO:0006886 (intracellular protein transport), GO:0006913 (nucleocytoplasmic transport), GO:0007165 (signal transduction), GO:0007264 (small GTPase mediated signal transduction), GO:0015031 (protein transport), GO:0016020 (membrane)
Niben101Scf07463g01012.1	Niben101Scf07463g01012.1;Niben101Scf10920g01028.1;Niben101Ctg11831g00003.1;Niben101Scf19148g00005.1;Niben101Scf12589g00003.1	LQYSDTSVATK(0.999)ELTK(0.001)	SLFYKLQYSDTSVATKELTKSFGWDTYDSFM	268	11	2	70557.8	101169	62526.8	78084.5	26831.6	39594.6	37671.1	34699.1	0.0756273	0.358448	0.025082	2.25033	Up	sp|Q70CQ2|UBP34_HUMAN	Ubiquitin carboxyl-terminal hydrolase 34	IPR008974 (TRAF-like), IPR018126 (Small acid-soluble spore protein, alpha/beta-type, conserved site), IPR024729 (ICP0-binding domain of Ubiquitin-specific protease 7), IPR028889 (Ubiquitin specific protease domain), IPR029346 (Ubiquitin carboxyl-terminal hydrolase, C-terminal)	GO:0003690 (double-stranded DNA binding), GO:0005515 (protein binding), GO:0006265 (DNA topological change), GO:0006511 (ubiquitin-dependent protein catabolic process), GO:0036459 (ubiquitinyl hydrolase activity)
Niben101Scf01936g06004.1	Niben101Scf01936g06004.1	LGIK(1)GAGTDEWDLTR	KTPEKYFEKVLRLGIKGAGTDEWDLTRVVTT	255	4	3	297204	277925	209493	261540	97152.4	115690	136876	116573	0.00910398	1.94917	0.00747931	2.24358	Up	sp|Q9XEE2|ANXD2_ARATH	Annexin D2	IPR001464 (Annexin)	GO:0005509 (calcium ion binding), GO:0005544 (calcium-dependent phospholipid binding)
Niben101Scf08390g06006.1	Niben101Scf08390g06006.1	DGLDPYGELITSGK(1)R	SKDGLDPYGELITSGKRNPKGYSLTNVFECP	84	14	3	123269	104479	125279	117675	58564.9	43362.9	55532.5	52486.7			0.00128808	2.242	Up	sp|Q9BZV1|UBXN6_HUMAN	UBX domain-containing protein 6	IPR006567 (PUG domain), IPR006642 (Zinc finger, Rad18-type putative), IPR018997 (PUB domain), IPR029071 (Ubiquitin-related domain)	GO:0003677 (DNA binding), GO:0005515 (protein binding), GO:0006281 (DNA repair)
Niben101Scf05804g01017.1	Niben101Scf05804g01017.1;Niben101Scf02467g01048.1	FIK(1)IEQPPASFLQAMEEYVR	EICKSIDVGRGEKFIKIEQPPASFLQAMEEY	287	3	3	45104.8	46245.5	48834.3	46728.2	14349	17573.2	30777.3	20899.8			0.00738681	2.23582	Up	AT5G35200.1	ENTH/ANTH/VHS superfamily protein LENGTH=544	IPR008942 (ENTH/VHS), IPR011417 (AP180 N-terminal homology (ANTH) domain)	GO:0005543 (phospholipid binding), GO:0005545 (1-phosphatidylinositol binding), GO:0030136 (clathrin-coated vesicle), GO:0030276 (clathrin binding), GO:0048268 (clathrin coat assembly)
Niben101Scf03979g02010.1	Niben101Scf03979g02010.1;Niben101Scf07304g07011.1;Niben101Scf08516g00008.1;Niben101Scf00576g02011.1	LK(1)GLDIETIQQHYTV	ELHTLKGHVESVVKLKGLDIETIQQHYTV__	699	2	3	179737	298672	221992	233467	113711	82904.5	116703	104439	0.449645	0.930986	0.0240107	2.23543	Up	sp|P22180|PMA1_SOLLC	Plasma membrane ATPase 1	IPR001757 (P-type ATPase), IPR004014 (Cation-transporting P-type ATPase, N-terminal), IPR023214 (HAD-like domain), IPR023298 (P-type ATPase, transmembrane domain)	GO:0000166 (nucleotide binding), GO:0016021 (integral component of membrane)
Niben101Scf02756g01008.1	Niben101Scf02756g01008.1;Niben101Scf07428g00010.1;Niben101Scf00725g01011.1	SPIVGSK(1)QAEQLK	________MSPIVGSKQAEQLKQDGNSYFQK	8	7	2	36278.1	42087.9	45520.3	41295.4	15573.8	21024.8	18869.7	18489.4			0.00188221	2.23346	Up	sp|Q6EUK7|PUB04_ORYSJ	U-box domain-containing protein 4	IPR011990 (Tetratricopeptide-like helical domain), IPR013083 (Zinc finger, RING/FYVE/PHD-type)	GO:0004842 (ubiquitin-protein transferase activity), GO:0005515 (protein binding), GO:0016567 (protein ubiquitination)
Niben101Scf21574g00014.1	Niben101Scf21574g00014.1;Niben101Scf03613g00013.1	TLDSYTVK(1)SINK	AKTHANRRTLDSYTVKSINKTVRAGDCVLMR	17	8	2	29284.7	30394	23034.2	27571		11951.3	12754.1	12352.7			0.0144254	2.23198	Up	AT4G22140.1	PHD finger family protein / bromo-adjacent homology (BAH) domain-containing protein LENGTH=234	IPR001025 (Bromo adjacent homology (BAH) domain), IPR013083 (Zinc finger, RING/FYVE/PHD-type)	GO:0003682 (chromatin binding), GO:0005515 (protein binding), GO:0008270 (zinc ion binding)
Niben101Scf04691g00001.1	Niben101Scf04691g00001.1	CFISLYSDVFSK(0.999)YVNK(0.001)	LLIKCFISLYSDVFSKYVNKWITIATPFQGA	186	12	2	75023.4	78684	53216.9	68974.7	16743.6	48248.2	27821.1	30937.6			0.0354199	2.22948	Up	sp|Q71N54|LCAT4_ARATH	Lecithin-cholesterol acyltransferase-like 4	IPR003386 (Lecithin:cholesterol/phospholipid:diacylglycerol acyltransferase), IPR029058 (Alpha/Beta hydrolase fold)	GO:0006629 (lipid metabolic process), GO:0008374 (O-acyltransferase activity)
Niben101Scf06078g03003.1	Niben101Scf06078g03003.1;Niben101Scf00428g11001.1	LDEDSFLDK(1)FFK	NITSEIKLDEDSFLDKFFKSTAHMDPMERAS	124	9	2	61577.5	75867.6	55054.5	64166.5	19329.8	37202.6	29950.6	28827.7	0.558741	0.784511	0.0117544	2.22587	Up	sp|Q2TBG8|UCHL3_BOVIN	Ubiquitin carboxyl-terminal hydrolase isozyme L3	IPR001578 (Peptidase C12, ubiquitin carboxyl-terminal hydrolase)	GO:0004843 (ubiquitin-specific protease activity), GO:0005622 (intracellular), GO:0006511 (ubiquitin-dependent protein catabolic process)
Niben101Scf00409g03001.1	Niben101Scf00409g03001.1;Niben101Scf04907g05009.1	LEQTSGDSGANVK(1)R	QRKLEQTSGDSGANVKRLEQETDAKIEHLKT	73	13	3	903832	832327	753354	829838	329304	347499	446370	374391	0.396884	1.13896	0.00130086	2.2165	Up	sp|O82702|VATG1_TOBAC	V-type proton ATPase subunit G 1	IPR005124 (Vacuolar (H+)-ATPase G subunit)	GO:0015992 (proton transport), GO:0016471 (vacuolar proton-transporting V-type ATPase complex), GO:0016820 (hydrolase activity, acting on acid anhydrides, catalyzing transmembrane movement of substances)
Niben101Scf02543g04010.1	Niben101Scf02543g04010.1;Niben101Scf02894g00005.1	SDWHSCLDNK(1)VGFK	PLKEMKSDWHSCLDNKVGFKGFAVPKDAQEK	491	10	3		72372.3	83554.7	77963.5	29763.6	40618		35190.8			0.0316215	2.21545	Up	sp|A6L1V8|LEUC_BACV8	3-isopropylmalate dehydratase large subunit	IPR015937 (Aconitase/isopropylmalate dehydratase)	GO:0008152 (metabolic process)
Niben101Scf02790g05015.1	Niben101Scf02790g05015.1	QGPTTPLPDLVTIHSPK(1)EEK	GPTTPLPDLVTIHSPKEEKDYARTSVVVPDV	244	17	3	4.53539e+06	5.53469e+06	5.30447e+06	5.12485e+06	2.31215e+06	1.97847e+06	2.65054e+06	2.31372e+06	0.332427	1.15543	0.00143705	2.21498	Up	sp|Q9FJA6|RS33_ARATH	40S ribosomal protein S3-3	IPR001351 (Ribosomal protein S3, C-terminal), IPR009019 (K homology domain, prokaryotic type)	GO:0003723 (RNA binding), GO:0003735 (structural constituent of ribosome), GO:0005840 (ribosome), GO:0006412 (translation)
Niben101Scf01486g03005.1	Niben101Scf01486g03005.1;Niben101Scf00780g02005.1;Niben101Scf01768g02025.1;Niben101Scf01718g05001.1;Niben101Scf02908g02011.1	IPAK(1)TLDQYYSR	LLRIFPRELLHRIPAKTLDQYYSRDASN___	463	4	2	1.6007e+06	1.59262e+06	1.4797e+06	1.55767e+06	613877	656046	846692	705538	0.167256	1.13037	0.000474571	2.20778	Up	sp|Q9A1Q2|VATB_STRP1	V-type ATP synthase beta chain	IPR000793 (ATPase, F1/V1/A1 complex, alpha/beta subunit, C-terminal), IPR022879 (V-type ATP synthase regulatory subunit B/beta), IPR027417 (P-loop containing nucleoside triphosphate hydrolase)	GO:0005524 (ATP binding), GO:0015991 (ATP hydrolysis coupled proton transport), GO:0015992 (proton transport), GO:0016820 (hydrolase activity, acting on acid anhydrides, catalyzing transmembrane movement of substances), GO:0033178 (proton-transporting two-sector ATPase complex, catalytic domain), GO:0033180 (proton-transporting V-type ATPase, V1 domain), GO:0046034 (ATP metabolic process)
Niben101Scf07391g01020.1	Niben101Scf07391g01020.1;Niben101Scf09994g00009.1	AIHELGSK(1)AISEPEGYKPAEEDER	LKTAEQEKAIHELGSKAISEPEGYKPAEEDE	286	8	4	398074	350380	357055	368503	152840	144700	203534	167025	0.0823882	2.1163	0.00104784	2.20628	Up	AT4G00752.1	UBX domain-containing protein LENGTH=469	IPR003903 (Ubiquitin interacting motif), IPR009060 (UBA-like), IPR029071 (Ubiquitin-related domain)	GO:0005515 (protein binding)
Niben101Scf04815g01011.1	Niben101Scf04815g01011.1	DTEMDVDETSAK(0.737)K(0.263)	VEGKDTEMDVDETSAKKSKKKKSKVEVVEYA	473	12	2	23688.6	28056.3	18805.6	23516.9	9974.47	12864.2	9233.55	10690.7	0.0570935	1.27129	0.0113816	2.19974	Up	sp|O94514|NOP56_SCHPO	Nucleolar protein 56	IPR002687 (Nop domain), IPR012974 (NOP5, N-terminal), IPR012976 (NOSIC)
Niben101Scf06347g00004.1	Niben101Scf06347g00004.1;Niben101Scf01314g02004.1	LLEEK(1)EGENGAK	KKAAQDEEAGRLLEEKEGENGAKKNESQG__	219	5	2		15040.5	12033	13536.8		6211.7	6107.98	6159.84			0.0391749	2.19758	Up	AT5G25400.1	Nucleotide-sugar transporter family protein LENGTH=349	IPR004853 (Triose-phosphate transporter domain)
Niben101Scf02553g02006.1	Niben101Scf02553g02006.1;Niben101Scf06382g00005.1	HAYVDPNDPTK(1)IYLQQPNSESQLR	DEMMRHAYVDPNDPTKIYLQQPNSESQLRRR	173	11	3	70285.3		57850.5	64067.9		25421.5	32901	29161.3	0.00777677	2.10435	0.0405907	2.19702	Up	sp|Q969T9|WBP2_HUMAN	WW domain-binding protein 2
Niben101Scf09133g02006.1	Niben101Scf09133g02006.1;Niben101Scf00096g04015.1;Niben101Scf02008g00020.1;Niben101Scf00646g07008.1;Niben101Scf00672g00001.1;Niben101Scf02119g00016.1;Niben101Scf07405g04004.1;Niben101Scf02869g17005.1;Niben101Scf03410g03002.1;Niben101Scf03493g00020.1;Niben1	MSK(1)EITALAPSSMK	NGGTTMFPGIADRMSKEITALAPSSMKIKVV;SGGSTMFPGIADRMSKEITALAPSSMKIKVV;SGGSTMFPGIADRMSKEITALAPSSMKVKVV;SGGSTMYPGIADRMSKEITALAPSSMKIKVV;SGGTTMFPGIADRMSKEITALAPSSMKIKVV	317	3	2	61491.7	73089.3		67290.5	27838.7		33564.2	30701.4	0.00161319	0.658225	0.0298473	2.19177	Up	sp|O17320|ACT_CRAGI	Actin	IPR004000 (Actin family)
Niben101Scf03337g03016.1	Niben101Scf03337g03016.1;Niben101Scf04714g01004.1	LTEEK(1)ASALQQNQK	SPSEAWSLISRLTEEKASALQQNQKLRQELE	191	5	2	69063.7	61756.6	51938	60919.4		25488.5	30103.5	27796			0.0154396	2.19166	Up	sp|A2VDZ9|VAPB_BOVIN	Vesicle-associated membrane protein-associated protein B	IPR016763 (Vesicle-associated membrane-protein-associated protein)	GO:0005789 (endoplasmic reticulum membrane)
Niben101Scf02732g00013.1	Niben101Scf02732g00013.1;Niben101Scf05618g04003.1	EGDAEILMHAK(0.979)NEVFYNK(0.021)	YTIIKEGDAEILMHAKNEVFYNKTQVNNRDM	39	11	3	68287.9	60469		64378.5	16994.1	38118.3	33084.5	29399			0.0278431	2.18982	Up	sp|Q3TX08|TRM1_MOUSE	tRNA (guanine(26)-N(2))-dimethyltransferase	IPR002905 (tRNA methyltransferase, Trm1), IPR029063 (S-adenosyl-L-methionine-dependent methyltransferase)	GO:0003723 (RNA binding), GO:0004809 (tRNA (guanine-N2-)-methyltransferase activity), GO:0008033 (tRNA processing)
Niben101Scf02622g12049.1	Niben101Scf02622g12049.1;Niben101Scf03152g00012.1;Niben101Scf08609g00018.1	ILLDDGTSNVLMK(1)SVGSR	QVRILLDDGTSNVLMKSVGSRSEPVIGLHGG	531	13	3	175892	222725	151179	183266	85451	72306.1	93391.7	83716.3	0.104354	0.606948	0.0103904	2.18913	Up	AT5G24710.1	Transducin/WD40 repeat-like superfamily protein LENGTH=1377	IPR015943 (WD40/YVTN repeat-like-containing domain)	GO:0005515 (protein binding)
Niben101Scf02869g17006.1	Niben101Scf02869g17006.1;Niben101Scf03493g00019.1	ESGSTIDVVAAQTK(1)AIADR	QRESGSTIDVVAAQTKAIADRVKDWTKVVIA	149	14	3	55146.5	77748.7	53458.6	62117.9	21963.7	25888.4	37366.8	28406.3	0.876068	0.99106	0.0206968	2.18677	Up	AT3G55440.1	triosephosphate isomerase LENGTH=254	IPR000652 (Triosephosphate isomerase), IPR013785 (Aldolase-type TIM barrel)	GO:0003824 (catalytic activity), GO:0004807 (triose-phosphate isomerase activity), GO:0006096 (glycolytic process), GO:0008152 (metabolic process)
Niben101Scf04339g00010.1	Niben101Scf04339g00010.1	LLK(1)QVPEEYPYKDDE	MLRGDDAFELQLKLLKQVPEEYPYKDDE___	149	3	3	167451	149168	154745	157121	81306.4	56842	77490.6	71879.6			0.000795839	2.18589	Up	sp|Q5ZI57|TPPC3_CHICK	Trafficking protein particle complex subunit 3	IPR007194 (Transport protein particle (TRAPP) component), IPR024096 (NO signalling/Golgi transport ligand-binding domain)
Niben101Scf09709g01001.1	Niben101Scf09709g01001.1;Niben101Scf02217g07003.1;Niben101Scf06290g00005.1	RK(1)PADETQETLR	ATWDQTALVLSVPRRKPADETQETLRTSAFP	683	2	3	57761.6	57838.6	64324.1	59974.8	20106.1	33388.8	28823.8	27439.6			0.0018808	2.1857	Up	AT2G25760.2	Protein kinase family protein LENGTH=676	IPR011009 (Protein kinase-like domain)	GO:0004672 (protein kinase activity), GO:0004674 (protein serine/threonine kinase activity), GO:0005524 (ATP binding), GO:0006468 (protein phosphorylation), GO:0016772 (transferase activity, transferring phosphorus-containing groups)
Niben101Scf00646g07008.1	Niben101Scf00646g07008.1;Niben101Scf04140g01010.1	LAYVALDYEQELETAK(1)SSSSVEK	LAYVALDYEQELETAKSSSSVEKSYELPDGQ	233	16	3	222695	310162	232687	255181	102597	116706	131233	116845	0.0980684	1.19941	0.00868094	2.18392	Up	sp|O17320|ACT_CRAGI	Actin	IPR004000 (Actin family), IPR017877 (Myb-like domain)
Niben101Scf12868g00008.1	Niben101Scf12868g00008.1	NTIKDEK(1)IGSK	LENYAYNMRNTIKDEKIGSKLSPDDKKKIED	472	7	2	1.00135e+06	914778	758915	891680	308423	463962	455092	409159	0.0861524	1.55665	0.00517649	2.1793	Up	sp|Q07439|HSP71_RAT	Heat shock 70 kDa protein 1A/1B	IPR013126 (Heat shock protein 70 family), IPR029047 (Heat shock protein 70kD, peptide-binding domain), IPR029048 (Heat shock protein 70kD, C-terminal domain)
Niben101Scf07183g00016.1	Niben101Scf07183g00016.1;Niben101Scf14268g00001.1;Niben101Scf28267g00005.1	FGTK(1)GLAITFVSSASDSDVLNQVQER	DTYLHRVGRAGRFGTKGLAITFVSSASDSDV	309	4	3	35059	35266.5	36153	35492.8		20120.5	12515.6	16318	0.523912	1.55815	0.00681866	2.17507	Up	sp|A6R603|SUB2_AJECN	ATP-dependent RNA helicase SUB2	IPR001650 (Helicase, C-terminal), IPR014001 (Helicase superfamily 1/2, ATP-binding domain), IPR027417 (P-loop containing nucleoside triphosphate hydrolase)	GO:0003676 (nucleic acid binding), GO:0005524 (ATP binding)
Niben101Scf06424g02029.1	Niben101Scf06424g02029.1;Niben101Scf06825g00010.1	TSLDGYSPK(1)VSEESRR	NLLLLPRTSLDGYSPKVSEESRRSSVDVFLK	183	9	3	49714.5	55527.3	46967.6	50736.5	19501.9	21767.4	28923.9	23397.7			0.00197509	2.16844	Up	AT1G73390.1	Endosomal targeting BRO1-like domain-containing protein LENGTH=419	IPR004328 (BRO1 domain)
Niben101Scf00024g04006.1	Niben101Scf00024g04006.1	LLEGDPLK(1)IDQSALTGESLPVTK	DIIPADARLLEGDPLKIDQSALTGESLPVTK	179	8	3	1.18477e+06	1.63128e+06	929535	1.24853e+06	532820	531363	667416	577200	0.300672	0.909853	0.0329882	2.16308	Up	sp|P83970|PMA1_WHEAT	Plasma membrane ATPase	IPR001757 (P-type ATPase), IPR004014 (Cation-transporting P-type ATPase, N-terminal), IPR023298 (P-type ATPase, transmembrane domain), IPR023299 (P-type ATPase, cytoplasmic domain N)	GO:0000166 (nucleotide binding), GO:0016021 (integral component of membrane), GO:0046872 (metal ion binding)
Niben101Scf07393g00002.1	Niben101Scf07393g00002.1	AIEMWKEETIFK(0.5)K(0.5)	SFFKAIEMWKEETIFKKSMEEVPVNSRGELI	106	12	3		64172	55075.3	59623.6		21826.8	33390.8	27608.8			0.0489568	2.15959	Up	AT2G36630.1	Sulfite exporter TauE/SafE family protein LENGTH=459	IPR002781 (Transmembrane protein TauE like)	GO:0016021 (integral component of membrane)
Niben101Scf02402g01001.1	Niben101Scf02402g01001.1	TVQSEALDQSSQDWK(1)AR	KTVQSEALDQSSQDWKARLNIPAPDTRYRTE	108	15	3	59837.5	80222.6	86857.2	75639.1		44422.7	25767.5	35095.1	0.023685	1.27658	0.0485641	2.15526	Up	sp|Q6FQU5|DHH1_CANGA	ATP-dependent RNA helicase DHH1	IPR001650 (Helicase, C-terminal), IPR014001 (Helicase superfamily 1/2, ATP-binding domain), IPR014014 (RNA helicase, DEAD-box type, Q motif), IPR027417 (P-loop containing nucleoside triphosphate hydrolase)	GO:0003676 (nucleic acid binding), GO:0005524 (ATP binding)
Niben101Scf00283g04008.1	Niben101Scf00283g04008.1;Niben101Scf02662g00002.1	TDNAPVDLEK(0.006)DGPK(0.994)R	PRTDNAPVDLEKDGPKRQQELSPRRKPVSPP	219	14	3	77004.7	63877.5	67479.1	69453.8	30265.4	34190.1		32227.8	0.0529086	0.686299	0.00581034	2.15509	Up	sp|Q9V535|RBM8A_DROME	RNA-binding protein 8A	IPR012677 (Nucleotide-binding alpha-beta plait domain)	GO:0000166 (nucleotide binding), GO:0003676 (nucleic acid binding)
Niben101Scf02370g02007.1	Niben101Scf02370g02007.1;Niben101Scf05490g00015.1;Niben101Scf02383g00003.1	GDLK(1)EVSEEVAK	LLVGNVGLIFTKGDLKEVSEEVAKYKVGAPA	99	4	2	274424	240843	182815	232694	91775.5	121130	112133	108346	0.332841	0.938552	0.0115081	2.14769	Up	sp|P50346|RLA0_SOYBN	60S acidic ribosomal protein P0	IPR001790 (Ribosomal protein L10/acidic P0), IPR001813 (Ribosomal protein L10/L12)	GO:0003735 (structural constituent of ribosome), GO:0005622 (intracellular), GO:0005840 (ribosome), GO:0006414 (translational elongation), GO:0042254 (ribosome biogenesis)
Niben101Scf01073g05003.1	Niben101Scf01073g05003.1;Niben101Scf06734g02023.1;Niben101Scf03099g03001.1;Niben101Scf02461g03001.1	TVDGPSMK(1)DWR	HSLTATQKTVDGPSMKDWRGGRAASFNIIPS	199	8	2	480687	448275	425938	451633	175724		245224	210474	0.0140862	1.31248	0.00531145	2.14579	Up	sp|P78958|G3P1_SCHPO	Glyceraldehyde-3-phosphate dehydrogenase 1	IPR020831 (Glyceraldehyde/Erythrose phosphate dehydrogenase family)	GO:0006006 (glucose metabolic process), GO:0016620 (oxidoreductase activity, acting on the aldehyde or oxo group of donors, NAD or NADP as acceptor), GO:0050661 (NADP binding), GO:0051287 (NAD binding), GO:0055114 (oxidation-reduction process)
Niben101Scf04905g04004.1	Niben101Scf04905g04004.1;Niben101Scf12280g01013.1	TVDGPSMK(1)DWR	HATTATQKTVDGPSMKDWRGGRGAGQNIIPS;KAAAHLKKTVDGPSMKDWRGGRAASFNIIPS	127	8	2	480687	448275	425938	451633	175724		245224	210474			0.00531145	2.14579	Up	sp|P09317|G3P_USTMA	Glyceraldehyde-3-phosphate dehydrogenase	IPR020831 (Glyceraldehyde/Erythrose phosphate dehydrogenase family)	GO:0016620 (oxidoreductase activity, acting on the aldehyde or oxo group of donors, NAD or NADP as acceptor), GO:0055114 (oxidation-reduction process)
Niben101Scf00370g04028.1	Niben101Scf00370g04028.1	DADDTFSK(1)PVSGSDEPQQR	SGASGPPRDADDTFSKPVSGSDEPQQRGWFR	65	8	3	65869.1	50847.6	80934.1	65883.6	17427.7	37108.4	37581	30705.7	0.283917	1.68476	0.0323534	2.14565	Up	AT5G27490.1	Integral membrane Yip1 family protein LENGTH=282	IPR006977 (Yip1 domain)	GO:0016020 (membrane)
Niben101Scf04623g01006.1	Niben101Scf04623g01006.1	HYELK(1)LELQDK	TFSATAGAGDRHYELKLELQDKVNVEESKIS	54	5	3	97529.6		98362	97945.8		48462	42861.9	45661.9	0.683982	1.06052	0.00291872	2.14502	Up	gb|KEH25572.1|	HSP20-like chaperone superfamily protein [Medicago truncatula]	IPR008978 (HSP20-like chaperone)
Niben101Scf01990g00001.1	Niben101Scf01990g00001.1;Niben101Scf05584g03009.1;Niben101Scf09241g00005.1	DYQDDK(1)ADVILK	TGDIILVGLRDYQDDKADVILKYMPDEARLL	88	6	2	1.00238e+06	1.00077e+06	865812	956322	383873	491967	461965	445935			0.000779555	2.14453	Up	sp|P56331|IF1A_ONOVI	Eukaryotic translation initiation factor 1A	IPR001253 (Translation initiation factor 1A (eIF-1A))	GO:0003723 (RNA binding), GO:0003743 (translation initiation factor activity), GO:0006413 (translational initiation)
Niben101Scf03805g00012.1	Niben101Scf03805g00012.1;Niben101Scf11103g02002.1	FLK(1)VSEASVSR	VFYFDVGENRRGRFLKVSEASVSRNRSTIIV	101	3	2	35817.6	38415.7		37116.7		16464.2	18187	17325.6	0.184121	1.15833	0.00614576	2.1423	Up	sp|Q9SKZ1|PUR_ARATH	Transcription factor Pur-alpha 1	IPR006628 (PUR-alpha/beta/gamma, DNA/RNA-binding)
Niben101Scf00265g01015.1	Niben101Scf00265g01015.1;Niben101Scf01814g05011.1	LSNADGHYISTK(1)AEGR	QNYRLSNADGHYISTKAEGRKFIKLKVNEIV	675	12	3	35305.5	27287.4	23483	28691.9		13636.7	13162.2	13399.4	0.00427774	1.37866	0.0425555	2.14128	Up	AT3G50590.1	Transducin/WD40 repeat-like superfamily protein LENGTH=1614	IPR015943 (WD40/YVTN repeat-like-containing domain)	GO:0005515 (protein binding)
Niben101Scf10142g00009.1	Niben101Scf10142g00009.1;Niben101Scf17372g01005.1	DVIAK(1)TGLQKPSSATLTK	WVLHSTPEYARDVIAKTGLQKPSSATLTKVA	250	5	3	977678	1.14712e+06	890208	1.005e+06	408325		530669	469497	0.317768	0.562638	0.015552	2.14059	Up	ref|WP_024650074.1|	FAD-dependent oxidoreductase [Pseudomonas syringae]
Niben101Scf00341g02005.1	Niben101Scf00341g02005.1	SPSSASVSSK(0.992)GSTK(0.008)	KRESKRSPSSASVSSKGSTKSGKKTETASQK	392	10	2	15486.4	13034.5		14260.5		5805.89	7634.94	6720.42	0.00209508	1.6294	0.0387708	2.12196	Up	AT5G55660.1	DEK domain-containing chromatin associated protein LENGTH=778	IPR009057 (Homeodomain-like), IPR014876 (DEK, C-terminal)	GO:0003677 (DNA binding)
Niben101Scf06822g01006.1	Niben101Scf06822g01006.1;Niben101Scf08026g02006.1	VWEK(1)SGYNTVEWVR	FTASGLRVRFLKVWEKSGYNTVEWVRYITKA	416	4	3	152197	134123	146603	144308		68772.1	67397.5	68084.8			0.0015996	2.11953	Up	sp|O23140|AP2M_ARATH	AP-2 complex subunit mu	IPR001392 (Clathrin adaptor, mu subunit), IPR028565 (Mu homology domain)	GO:0005515 (protein binding), GO:0006810 (transport), GO:0006886 (intracellular protein transport), GO:0016192 (vesicle-mediated transport), GO:0030131 (clathrin adaptor complex)
Niben101Scf08298g03011.1	Niben101Scf08298g03011.1;Niben101Scf01220g02014.1;Niben101Scf00597g03003.1	IK(1)DYLLMEEEFVANQER	PLTKCKLRLLKLERIKDYLLMEEEFVANQER	73	2	3	137413	128208	132295	132639	53477.7	72025.3		62751.5	0.007692	1.61893	0.00284674	2.11371	Up	sp|P17980|PRS6A_HUMAN	26S protease regulatory subunit 6A	IPR003959 (ATPase, AAA-type, core), IPR005937 (26S proteasome subunit P45), IPR027417 (P-loop containing nucleoside triphosphate hydrolase)	GO:0005524 (ATP binding), GO:0005737 (cytoplasm), GO:0016787 (hydrolase activity), GO:0030163 (protein catabolic process)
Niben101Scf06856g00007.1	Niben101Scf06856g00007.1;Niben101Scf07250g03025.1	IIVFAGSPVK(0.924)YDK(0.038)K(0.038)	KKQQQRIIVFAGSPVKYDKKVLEMIGRKLKK	119	10	3	28122.8	36393.1	30273.4	31596.5	9620.18	20276.9		14948.5			0.0469612	2.11368	Up	sp|P55034|PSMD4_ARATH	26S proteasome non-ATPase regulatory subunit 4 homolog	IPR002035 (von Willebrand factor, type A), IPR003903 (Ubiquitin interacting motif), IPR027040 (Proteasome subunit Rpn10)	GO:0006511 (ubiquitin-dependent protein catabolic process), GO:0008540 (proteasome regulatory particle, base subcomplex)
Niben101Scf01330g01002.1	Niben101Scf01330g01002.1	ASYADDEIIK(1)SSA	VKGELKASYADDEIIKSSA____________	192	10	2	107358	117541	90174.6	105025	40080.4	59650.7		49865.5			0.0221943	2.10615	Up	gb|KEH39796.1|	transmembrane protein, putative [Medicago truncatula]	IPR009606 (Protein of unknown function DUF1218)
Niben101Scf07650g02017.1	Niben101Scf07650g02017.1	ATNGDNHASAK(1)PPPEPSPLR	____MATNGDNHASAKPPPEPSPLRKAKFFQ	12	11	3		35720.2	40414.6	38067.4	16501		19708.3	18104.7	0.139427	1.93114	0.019681	2.10263	Up	AT5G59290.2	UDP-glucuronic acid decarboxylase 3 LENGTH=357	IPR001509 (NAD-dependent epimerase/dehydratase, N-terminal domain), IPR016040 (NAD(P)-binding domain)	GO:0003824 (catalytic activity), GO:0050662 (coenzyme binding)
Niben101Scf00946g00013.1	Niben101Scf00946g00013.1;Niben101Scf03504g06013.1;Niben101Scf07914g01020.1;Niben101Scf09604g00009.1	TQSGELEK(1)NGEYR	TLKKEVMKTQSGELEKNGEYRQMLIQAIHSC;TLKKEVVKTQSGELEKNGEYRQMLIQAIHSC	370	8	2	84002.8	68574.5	65553.8	72710.4	45059.5		24323.8	34691.7	0.107497	1.13826	0.0378485	2.0959	Up	sp|Q9SV21|COPB1_ARATH	Coatomer subunit beta-1	IPR016460 (Coatomer beta subunit (COPB1)), IPR029446 (Coatomer beta subunit, appendage platform domain)	GO:0005198 (structural molecule activity), GO:0005488 (binding), GO:0005737 (cytoplasm), GO:0006886 (intracellular protein transport), GO:0016192 (vesicle-mediated transport), GO:0030117 (membrane coat), GO:0030126 (COPI vesicle coat)
Niben101Scf01834g01011.1	Niben101Scf01834g01011.1;Niben101Scf04738g05019.1;Niben101Scf03377g05007.1;Niben101Scf03138g01010.1	QLLIK(1)SQPGEVVKPDQFK	FQFILTHLDNRQLLIKSQPGEVVKPDQFKAI	305	5	4	191972	190115	179085	187057	45892.7	119186	102814	89297.5	0.00213067	1.59032	0.0123402	2.09477	Up	sp|B0B7R0|DNAJ_CHLT2	Chaperone protein DnaJ	IPR001623 (DnaJ domain), IPR002939 (Chaperone DnaJ, C-terminal)	GO:0006457 (protein folding), GO:0051082 (unfolded protein binding)
Niben101Scf05963g00026.1	Niben101Scf05963g00026.1;Niben101Scf00646g09005.1	DAFEK(1)FGNLVDAK	LSWSTSDRGLKDAFEKFGNLVDAKVVLDKFS	28	5	2	94125.3	99265.9	99007.8	97466.3	47347.4	46168.6	46291.8	46602.6	0.00634675	1.67704	7.67e-06	2.09144	Up	sp|Q9H0Z9|RBM38_HUMAN	RNA-binding protein 38	IPR001878 (Zinc finger, CCHC-type), IPR012677 (Nucleotide-binding alpha-beta plait domain)	GO:0000166 (nucleotide binding), GO:0003676 (nucleic acid binding), GO:0008270 (zinc ion binding)
Niben101Scf06437g06008.1	Niben101Scf06437g06008.1;Niben101Scf09472g02009.1	SIVLQIDSK(1)SQPVSASALR	DSSLSTKSIVLQIDSKSQPVSASALRHSLQD	97	9	3	182832	210881	111496	168403	61954.8	82406.5	97248.4	80536.6	0.0698608	1.78536	0.0484645	2.09101	Up	sp|Q9LQ55|DRP2B_ARATH	Dynamin-2B	IPR000375 (Dynamin central domain), IPR001401 (Dynamin, GTPase domain), IPR011993 (Pleckstrin homology-like domain), IPR020850 (GTPase effector domain, GED), IPR022812 (Dynamin superfamily), IPR027417 (P-loop containing nucleoside triphosphate hydrolase)	GO:0003924 (GTPase activity), GO:0005525 (GTP binding)
Niben101Scf01148g02008.1	Niben101Scf01148g02008.1	DSK(1)QLDADVHR	IPHSEKRFAGFSKDSKQLDADVHRNYIYGGH	187	3	2	146431	144860		145645	52554.4	79063	77388.3	69668.6	0.916063	1.01102	0.00635019	2.09055	Up	sp|Q6UNT2|RL5_CUCSA	60S ribosomal protein L5	IPR005484 (Ribosomal protein L18/L5), IPR025607 (Ribosomal protein L5 eukaryotic/L18 archaeal, C-terminal)	GO:0003735 (structural constituent of ribosome), GO:0005622 (intracellular), GO:0005840 (ribosome), GO:0006412 (translation), GO:0008097 (5S rRNA binding)
Niben101Scf02098g02013.1	Niben101Scf02098g02013.1;Niben101Scf04418g12003.1;Niben101Scf04436g13024.1	DSK(1)QLDADVHR	IPHSEKRFAGFGKDSKQLDADVHRKYIYGGH;IPHSEKRFAGFSKDSKQLDADVHRKYIYGGH	215	3	2	146431	144860		145645	52554.4	79063	77388.3	69668.6	0.0392644	1.11555	0.00635019	2.09055	Up	sp|Q6UNT2|RL5_CUCSA	60S ribosomal protein L5	IPR005484 (Ribosomal protein L18/L5), IPR025607 (Ribosomal protein L5 eukaryotic/L18 archaeal, C-terminal)	GO:0003735 (structural constituent of ribosome), GO:0005622 (intracellular), GO:0005840 (ribosome), GO:0006412 (translation), GO:0008097 (5S rRNA binding)
Niben101Scf03580g01006.1	Niben101Scf03580g01006.1	GK(1)YTDELIANAK	_________MSCYKGKYTDELIANAKYIGTP	7	2	2	119703	120310	97159.9	112391		53046.8	54633.8	53840.3	0.0797742	1.90823	0.00952476	2.08749	Up	sp|Q86A67|ALF_DICDI	Fructose-bisphosphate aldolase	IPR000741 (Fructose-bisphosphate aldolase, class-I), IPR013785 (Aldolase-type TIM barrel), IPR029768 (Fructose-bisphosphate aldolase class-I active site)	GO:0003824 (catalytic activity), GO:0004332 (fructose-bisphosphate aldolase activity), GO:0006096 (glycolytic process)
Niben101Scf00983g02001.1	Niben101Scf00983g02001.1;Niben101Scf05216g04001.1	SK(1)YEEAGIWYEHR	FKDIFQEVYEANWKSKYEEAGIWYEHRLIDD	240	2	3	60222.7	51887.3	58317.3	56809.1		25148.1	29311.8	27229.9	0.0143402	1.29967	0.00379264	2.08627	Up	AT1G54340.1	isocitrate dehydrogenase LENGTH=416	IPR004790 (Isocitrate dehydrogenase NADP-dependent), IPR024084 (Isopropylmalate dehydrogenase-like domain)	GO:0000287 (magnesium ion binding), GO:0004450 (isocitrate dehydrogenase (NADP+) activity), GO:0006102 (isocitrate metabolic process), GO:0016616 (oxidoreductase activity, acting on the CH-OH group of donors, NAD or NADP as acceptor), GO:0051287 (NAD binding), GO:0055114 (oxidation-reduction process)
Niben101Scf00894g01014.1	Niben101Scf00894g01014.1;Niben101Scf02156g02007.1	K(1)NIETAQGQDVYPAAQQMLIHQGK	FEIEVKPEDTVADVKKNIETAQGQDVYPAAQ	28	1	4	215087	247530	228546	230388	110451	97227.2	123732	110470	0.615791	0.824184	0.000587216	2.08553	Up	AT1G16190.1	Rad23 UV excision repair protein family LENGTH=368	IPR004806 (UV excision repair protein Rad23), IPR009060 (UBA-like), IPR029071 (Ubiquitin-related domain)	GO:0003684 (damaged DNA binding), GO:0005515 (protein binding), GO:0005634 (nucleus), GO:0006289 (nucleotide-excision repair), GO:0043161 (proteasome-mediated ubiquitin-dependent protein catabolic process)
Niben101Scf00961g02009.1	Niben101Scf00961g02009.1	FLTK(1)IFHPNVHFK	PEQYPLQPPQVRFLTKIFHPNVHFKTGEICL	61	4	3	163282	201122	142652	169018	41573.8	110132	91993.1	81233			0.0303335	2.08066	Up	sp|P52478|UBC1_CAEEL	Ubiquitin-conjugating enzyme E2 1	IPR016135 (Ubiquitin-conjugating enzyme/RWD-like), IPR023313 (Ubiquitin-conjugating enzyme, active site)
Niben101Scf01166g13001.1	Niben101Scf01166g13001.1;Niben101Scf05534g01014.1	K(1)AFSDELAQLYSS	GLVTAALKLKRDVIRKAFSDELAQLYSS___;GLVTAALKLKRDVTRKAFSDELAQLYSS___	670	1	2	1.3483e+06	1.87228e+06	1.58821e+06	1.60293e+06	717877	684096	909479	770484			0.00755739	2.08042	Up	sp|P33121|ACSL1_HUMAN	Long-chain-fatty-acid--CoA ligase 1	IPR000873 (AMP-dependent synthetase/ligase)	GO:0003824 (catalytic activity), GO:0008152 (metabolic process)
Niben101Scf02112g01004.1	Niben101Scf02112g01004.1	VENMPTETVTLDSIAAEEK(0.5)K(0.5)	MPTETVTLDSIAAEEKKHQAEGEQKDEQKTS	267	19	3	42762.1	54334.9	48247.6	48448.2	21192.3	23960.7	24758.2	23303.7	0.154691	1.26758	0.00201561	2.07899	Up	sp|Q9LW00|MBD11_ARATH	Methyl-CpG-binding domain-containing protein 11	IPR016177 (DNA-binding domain)	GO:0003677 (DNA binding), GO:0005634 (nucleus)
Niben101Scf02112g01004.1	Niben101Scf02112g01004.1	VENMPTETVTLDSIAAEEK(0.5)K(0.5)	PTETVTLDSIAAEEKKHQAEGEQKDEQKTSA	268	20	3	42762.1	54334.9	48247.6	48448.2	21192.3	23960.7	24758.2	23303.7	0.154691	1.26758	0.00201561	2.07899	Up	sp|Q9LW00|MBD11_ARATH	Methyl-CpG-binding domain-containing protein 11	IPR016177 (DNA-binding domain)	GO:0003677 (DNA binding), GO:0005634 (nucleus)
Niben101Scf03202g13010.1	Niben101Scf03202g13010.1;Niben101Scf11306g00009.1	IVTDEK(1)ATSMAASSIDDAAVINELVMK	PDFQPKKDVKIVTDEKATSMAASSIDDAAVI	821	6	3	1.07498e+06	1.20667e+06	993731	1.09179e+06	476111	500330	599211	525217	0.0149043	1.23334	0.00145272	2.07874	Up	sp|P93028|UBE11_ARATH	Ubiquitin-activating enzyme E1 1	IPR000011 (Ubiquitin/SUMO-activating enzyme E1), IPR018965 (Ubiquitin-activating enzyme e1, C-terminal), IPR023280 (Ubiquitin-like 1 activating enzyme, catalytic cysteine domain)	GO:0003824 (catalytic activity), GO:0005524 (ATP binding), GO:0006464 (cellular protein modification process), GO:0008641 (small protein activating enzyme activity)
Niben101Scf01382g05008.1	Niben101Scf01382g05008.1;Niben101Scf05819g00007.1	LLWK(1)GNWFIQEK	LEDEDTYEPFLRLLWKGNWFIQEKSCKILSL	116	4	3	42634.2	61036.9	56472.5	53381.2		29134.4	22309.1	25721.8	0.00168131	1.23338	0.0355423	2.07533	Up	sp|Q9LX65|VATH_ARATH	V-type proton ATPase subunit H	IPR004908 (ATPase, V1 complex, subunit H)	GO:0000221 (vacuolar proton-transporting V-type ATPase, V1 domain), GO:0005488 (binding), GO:0005515 (protein binding), GO:0015991 (ATP hydrolysis coupled proton transport), GO:0016820 (hydrolase activity, acting on acid anhydrides, catalyzing transmembrane movement of substances), GO:0046961 (proton-transporting ATPase activity, rotational mechanism)
Niben101Scf02429g02004.1	Niben101Scf02429g02004.1	EAAIQGIK(1)EGQNQYAR	FDGPDFVKEAAIQGIKEGQNQYARGYGVPDL	123	8	2	68467.1	57100.7	43925.2	56497.7	22073	27601.9	32186.2	27287	0.505423	0.952459	0.0189667	2.0705	Up	AT1G77670.1	Pyridoxal phosphate (PLP)-dependent transferases superfamily protein LENGTH=440	IPR015424 (Pyridoxal phosphate-dependent transferase)	GO:0003824 (catalytic activity), GO:0009058 (biosynthetic process), GO:0030170 (pyridoxal phosphate binding)
Niben101Scf06437g06008.1	Niben101Scf06437g06008.1;Niben101Scf09472g02009.1	QAAALLADEDVDETSSK(1)R	AAALLADEDVDETSSKRSSTFLNVVAIGGTG	32	17	2	56656.3	53113.8	42797.8	50856	21222.7	28078.8	24463	24588.2	0.0698608	1.78536	0.00466704	2.06831	Up	sp|Q9LQ55|DRP2B_ARATH	Dynamin-2B	IPR000375 (Dynamin central domain), IPR001401 (Dynamin, GTPase domain), IPR011993 (Pleckstrin homology-like domain), IPR020850 (GTPase effector domain, GED), IPR022812 (Dynamin superfamily), IPR027417 (P-loop containing nucleoside triphosphate hydrolase)	GO:0003924 (GTPase activity), GO:0005525 (GTP binding)
Niben101Scf10305g01009.1	Niben101Scf10305g01009.1;Niben101Scf09869g01020.1	TAAK(1)AALEEMDAD	QKVPDDILEEAKTAAKAALEEMDAD______	218	4	2	63079	64454.1		63766.5		28476.8	33250	30863.4			0.00564968	2.06609	Up	sp|Q42134|PSA5B_ARATH	Proteasome subunit alpha type-5-B	IPR000426 (Proteasome alpha-subunit, N-terminal domain), IPR001353 (Proteasome, subunit alpha/beta), IPR029055 (Nucleophile aminohydrolases, N-terminal)	GO:0004175 (endopeptidase activity), GO:0004298 (threonine-type endopeptidase activity), GO:0005839 (proteasome core complex), GO:0006511 (ubiquitin-dependent protein catabolic process), GO:0019773 (proteasome core complex, alpha-subunit complex), GO:0051603 (proteolysis involved in cellular protein catabolic process)
Niben101Scf03923g14012.1	Niben101Scf03923g14012.1;Niben101Scf16915g01014.1	GLLAGK(1)TTAAAAAAAANK	___MAGKGGKGLLAGKTTAAAAAAAANKEKD	13	6	2	32821.8	47863.3	40703.8	40463	15136.3	22765	21067.1	19656.1			0.0133893	2.05854	Up	sp|Q32LA7|H2AV_BOVIN	Histone H2A.V	IPR009072 (Histone-fold)	GO:0000786 (nucleosome), GO:0003677 (DNA binding), GO:0005634 (nucleus), GO:0046982 (protein heterodimerization activity)
Niben101Scf22195g00025.1	Niben101Scf22195g00025.1;Niben101Scf06876g01025.1;Niben101Scf06819g02006.1;Niben101Scf12159g00012.1;Niben101Scf11383g00015.1	MYEVK(1)DPNAIFVFK	SKAELKEKLARMYEVKDPNAIFVFKFRTHFG	52	5	3	109108	150600	91623.4	117111	42180.6	74113.4	54640.6	56978.2	0.0508631	1.3643	0.0385398	2.05536	Up	sp|Q8LC83|RS242_ARATH	40S ribosomal protein S24-2	IPR001976 (Ribosomal protein S24e), IPR012677 (Nucleotide-binding alpha-beta plait domain)	GO:0000166 (nucleotide binding), GO:0003735 (structural constituent of ribosome), GO:0005622 (intracellular), GO:0005840 (ribosome), GO:0006412 (translation)
Niben101Scf05519g01007.1	Niben101Scf05519g01007.1	LK(1)TGGDDFVPR	NFTQVEGRVLSPPKLKTGGDDFVPRNGRWNF	437	2	3	49053.2		42470.7	45761.9	15680.4	26792.1	24441.7	22304.7	0.647348	0.973051	0.0183797	2.05167	Up	sp|Q9ZVD5|AGO4_ARATH	Protein argonaute 4	IPR003100 (PAZ domain), IPR012337 (Ribonuclease H-like domain), IPR014811 (Domain of unknown function DUF1785)	GO:0003676 (nucleic acid binding), GO:0005515 (protein binding)
Niben101Scf05385g04007.1	Niben101Scf05385g04007.1	K(1)TEEVAPPPPAATEHEAEGK	FLDKLKEKLPGGGQKKTEEVAPPPPAATEHE	156	1	3	39016.8	38185.8	30733.8	35978.8		18851.9	16268.1	17560	0.000299043	1.71851	0.0137267	2.04891	Up	gb|ADQ73987.1|	dehydrin [Solanum peruvianum]	IPR000167 (Dehydrin)	GO:0006950 (response to stress), GO:0009415 (response to water)
Niben101Scf01259g10004.1	Niben101Scf01259g10004.1;Niben101Scf11078g01009.1;Niben101Scf02232g03001.1;Niben101Scf03278g07014.1;Niben101Scf27305g00006.1	TK(1)EGVVLAVEKR	IEAIKLGSTAIGIKTKEGVVLAVEKRITSPL;IEAIKLGSTAIGLKTKEGVVLAVEKRITSPL	43	2	3	107995	89354.3	77269.2	91539.7	32058.6	46354.2	56246.8	44886.5			0.0147928	2.03936	Up	sp|P52427|PSA4_SPIOL	Proteasome subunit alpha type-4	IPR000426 (Proteasome alpha-subunit, N-terminal domain), IPR001353 (Proteasome, subunit alpha/beta), IPR029055 (Nucleophile aminohydrolases, N-terminal)	GO:0004175 (endopeptidase activity), GO:0004298 (threonine-type endopeptidase activity), GO:0005839 (proteasome core complex), GO:0006511 (ubiquitin-dependent protein catabolic process), GO:0019773 (proteasome core complex, alpha-subunit complex), GO:0051603 (proteolysis involved in cellular protein catabolic process)
Niben101Scf00894g01014.1	Niben101Scf00894g01014.1	NIETAQGQDVYPAAQQMLIHQGK(0.993)VLK(0.007)	QDVYPAAQQMLIHQGKVLKDPTTLEENKVAE	51	23	3	800198	1.03367e+06	637890	823921	312723	455228	445352	404434	0.615791	0.824184	0.0275107	2.03722	Up	AT1G16190.1	Rad23 UV excision repair protein family LENGTH=368	IPR004806 (UV excision repair protein Rad23), IPR009060 (UBA-like), IPR029071 (Ubiquitin-related domain)	GO:0003684 (damaged DNA binding), GO:0005515 (protein binding), GO:0005634 (nucleus), GO:0006289 (nucleotide-excision repair), GO:0043161 (proteasome-mediated ubiquitin-dependent protein catabolic process)
Niben101Scf02156g02007.1	Niben101Scf02156g02007.1	NIETAQGQDVYPAAQQMLIHQGK(0.993)VLK(0.007)	QDVYPAAQQMLIHQGKVLKDTTTLEENKVAE	51	23	3	800198	1.03367e+06	637890	823921	312723	455228	445352	404434	0.0265439	1.24895	0.0275107	2.03722	Up	AT3G02540.1	Rad23 UV excision repair protein family LENGTH=419	IPR004806 (UV excision repair protein Rad23), IPR009060 (UBA-like), IPR029071 (Ubiquitin-related domain)	GO:0003684 (damaged DNA binding), GO:0005515 (protein binding), GO:0005634 (nucleus), GO:0006289 (nucleotide-excision repair), GO:0043161 (proteasome-mediated ubiquitin-dependent protein catabolic process)
Niben101Scf01267g11013.1	Niben101Scf01267g11013.1	VVLPVDQLK(0.97)AISPSTSK(0.03)	TEYSYYKVVLPVDQLKAISPSTSKINPAEKY	123	9	3	87242.9		83043.6	85143.2		40866.3	42813.3	41839.8	0.0218049	1.387	0.00284418	2.03498	Up	gb|AFW56318.1|	ABA-responsive protein [Zea mays]	IPR004182 (GRAM domain)
Niben101Scf06590g00003.1	Niben101Scf06590g00003.1	EGLLLLPSDK(1)ALLSDPAFRPLVEK	LLSGEKEGLLLLPSDKALLSDPAFRPLVEKY	209	10	4	79169.7	63389.7	53009.5	65189.6	29923	20887.7	46063.5	32291.4	0.0271466	1.47548	0.0359502	2.01879	Up	AT1G07890.3	ascorbate peroxidase 1 LENGTH=250	IPR010255 (Haem peroxidase)	GO:0004601 (peroxidase activity), GO:0006979 (response to oxidative stress), GO:0020037 (heme binding), GO:0055114 (oxidation-reduction process)
Niben101Scf01671g04002.1	Niben101Scf01671g04002.1	VYHGVLK(1)SGQAAAIK	LIGEGSYGRVYHGVLKSGQAAAIKKLDSSKQ	88	7	3	222799	184796	168562	192052	75554.3	98470.8	112666	95563.8			0.00759006	2.00967	Up	sp|Q9LIG2|RLK6_ARATH	Receptor-like protein kinase	IPR011009 (Protein kinase-like domain)	GO:0004672 (protein kinase activity), GO:0004674 (protein serine/threonine kinase activity), GO:0005524 (ATP binding), GO:0006468 (protein phosphorylation), GO:0016772 (transferase activity, transferring phosphorus-containing groups)
Niben101Scf00400g00006.1	Niben101Scf00400g00006.1	TYTFK(1)ASNAGGDDSESEKK	AEIKGKNEDSRTYTFKASNAGGDDSESEKKE	187	5	3	55867.6	47167.4	57533.3	53522.8	23525.4	29772.7		26649.1	0.0439749	0.824492	0.0109828	2.00843	Up	sp|Q9LVA0|BAG7_ARATH	BAG family molecular chaperone regulator 7	IPR000048 (IQ motif, EF-hand binding site)	GO:0005515 (protein binding)
Niben101Ctg09156g00001.1	Niben101Ctg09156g00001.1;Niben101Scf02608g01008.1;Niben101Scf02608g01007.1	ATNSFSEK(1)QR	LQYKEIEKATNSFSEKQRLGIGAYGTVYAGK	55	8	2	35968.6	29867	35814.6	33883.4	15127.3	18858.4	16688.4	16891.3			0.00173612	2.00596	Up	sp|Q9LIG2|RLK6_ARATH	Receptor-like protein kinase	IPR011009 (Protein kinase-like domain)	GO:0004672 (protein kinase activity), GO:0004674 (protein serine/threonine kinase activity), GO:0005524 (ATP binding), GO:0006468 (protein phosphorylation), GO:0016772 (transferase activity, transferring phosphorus-containing groups)
Niben101Scf00501g02005.1	Niben101Scf00501g02005.1;Niben101Scf03450g02023.1	DELLYQQVNYGNIEGIK(1)SLHR	ELLYQQVNYGNIEGIKSLHREGAALEWMDKE	24	17	3	76982.8	106792	97222.7	93666	54066.9	45798.6	40271.8	46712.4			0.00827013	2.00516	Up	sp|Q9Y2G4|ANKR6_HUMAN	Ankyrin repeat domain-containing protein 6	IPR003903 (Ubiquitin interacting motif), IPR013083 (Zinc finger, RING/FYVE/PHD-type), IPR020683 (Ankyrin repeat-containing domain)	GO:0005515 (protein binding), GO:0008270 (zinc ion binding)
Niben101Scf02621g03016.1	Niben101Scf02621g03016.1	EDK(1)QFFLDHPGAVPLTTAQGEELR	VPIILVGTKLDLREDKQFFLDHPGAVPLTTA	126	3	4		104726	82971.7	93849	154508	201322	217628	191153	0.0310192	1.46	0.0324144	0.490964	Down	sp|P01122|RHO_APLCA	Ras-like GTP-binding protein RHO	IPR001806 (Small GTPase superfamily), IPR005225 (Small GTP-binding protein domain), IPR027417 (P-loop containing nucleoside triphosphate hydrolase)	GO:0005525 (GTP binding), GO:0005622 (intracellular), GO:0006184 (GTP catabolic process), GO:0007165 (signal transduction), GO:0007264 (small GTPase mediated signal transduction), GO:0015031 (protein transport), GO:0016020 (membrane)
Niben101Scf11689g00007.1	Niben101Scf11689g00007.1	K(1)TVQAGEVNEDQLGLHR	LEWSDGYYNGDIKTRKTVQAGEVNEDQLGLH	57	1	3	11858.1	16336		14097.1		30751.9	27380.6	29066.3			0.0333102	0.484997	Down	gb|AAS86304.1|	myc-like anthocyanin regulatory protein [Cornus unalaschkensis]	IPR025610 (Transcription factor MYC/MYB N-terminal)
Niben101Scf03766g00014.1	Niben101Scf03766g00014.1;Niben101Scf05095g01009.1	MDPESVAK(1)AFVDHYYSTFDTNR	________MDPESVAKAFVDHYYSTFDTNRA	8	8	3	55730.2	40420.9		48075.5	88610.9	92574.4	117706	99630.6	0.600781	0.953615	0.0290602	0.482538	Down	sp|Q9C7F5|NTF2_ARATH	Nuclear transport factor 2	IPR002075 (Nuclear transport factor 2)	GO:0005622 (intracellular), GO:0006810 (transport)
Niben101Scf01983g06001.1	Niben101Scf01983g06001.1	MVVPASK(1)IGNPPNESPYK	CSGNPNQTRMVVPASKIGNPPNESPYKFLIY	168	7	3	51542.6	51148.1		51345.4	112316		102155	107235			0.00817473	0.478811	Down	sp|P0C7J0|RMLB_XANCP	dTDP-glucose 4,6-dehydratase	IPR001509 (NAD-dependent epimerase/dehydratase, N-terminal domain), IPR016040 (NAD(P)-binding domain), IPR029903 (RmlD-like substrate binding domain)	GO:0003824 (catalytic activity), GO:0050662 (coenzyme binding)
Niben101Scf02910g01040.1	Niben101Scf02910g01040.1;Niben101Scf04804g01002.1	VETEK(1)VVDPTPPAPEAPAPVK	___MAEVEATKVETEKVVDPTPPAPEAPAPV	13	5	3	2.98013e+06	1.35104e+06	1.98916e+06	2.10678e+06	3.55354e+06	4.00991e+06	5.71809e+06	4.42718e+06	0.677416	1.14026	0.0459629	0.475873	Down	sp|P93788|REMO_SOLTU	Remorin	IPR005516 (Remorin, C-terminal), IPR005518 (Remorin, N-terminal)
Niben101Scf06441g00014.1	Niben101Scf06441g00014.1;Niben101Scf01209g01001.1	LAPEGK(1)GSIETR	AKVADFGLVRLAPEGKGSIETRIAGTFGYLA	753	6	2	60030.1	39552.6		49791.4	84042.9	121742	109872	105219			0.0422397	0.473217	Down	sp|Q9LIG2|RLK6_ARATH	Receptor-like protein kinase	IPR001611 (Leucine-rich repeat), IPR003591 (Leucine-rich repeat, typical subtype), IPR011009 (Protein kinase-like domain), IPR013210 (Leucine-rich repeat-containing N-terminal, type 2), IPR013320 (Concanavalin A-like lectin/glucanase domain), IPR025875 (Leucine rich repeat 4)	GO:0004672 (protein kinase activity), GO:0004674 (protein serine/threonine kinase activity), GO:0005515 (protein binding), GO:0005524 (ATP binding), GO:0006468 (protein phosphorylation), GO:0016772 (transferase activity, transferring phosphorus-containing groups)
Niben101Scf02543g04010.1	Niben101Scf02543g04010.1;Niben101Scf02894g00005.1	STYEAITK(1)GNNMWNQLSVPAAK	SVLPDMFKSTYEAITKGNNMWNQLSVPAAKL	713	8	3	71222	55903.9	55673	60932.9	124391	117361	144774	128842			0.00218906	0.472927	Down	sp|A6L1V8|LEUC_BACV8	3-isopropylmalate dehydratase large subunit	IPR015937 (Aconitase/isopropylmalate dehydratase)	GO:0008152 (metabolic process)
Niben101Scf03223g02002.1	Niben101Scf03223g02002.1;Niben101Scf05467g04001.1;Niben101Scf07883g02001.1;Niben101Scf03751g01002.1;Niben101Scf04007g02013.1	NLDK(1)SIDNK	IRKSGAANIFIKNLDKSIDNKALHDTFSSFG;LRKSGSANIFIKNLDKSIDNKALHDTFSSFG	136	4	2	39940.4	33390.2	31733.1	35021.2	58245	93033.5	72461.5	74580	0.0895034	0.77481	0.0190694	0.469579	Down	sp|F4HT49|PABP1_ARATH	Polyadenylate-binding protein 1	IPR006515 (Polyadenylate binding protein, human types 1, 2, 3, 4), IPR012677 (Nucleotide-binding alpha-beta plait domain)	GO:0000166 (nucleotide binding), GO:0003676 (nucleic acid binding), GO:0003723 (RNA binding)
Niben101Scf00761g02006.1	Niben101Scf00761g02006.1	TFGENPK(1)ESHSISR	QLIKDAIPKTFGENPKESHSISRIINRTHFL	235	7	3	52261	33912.2	36097.8	40757	78666.7	94433.8	90859.8	87986.8	0.738589	1.0184	0.00325109	0.463217	Down	sp|Q8VXQ2|ALDH_CRAPL	Aldehyde dehydrogenase	IPR012394 (Aldehyde dehydrogenase NAD(P)-dependent), IPR016161 (Aldehyde/histidinol dehydrogenase)	GO:0004030 (aldehyde dehydrogenase [NAD(P)+] activity), GO:0006081 (cellular aldehyde metabolic process), GO:0008152 (metabolic process), GO:0016491 (oxidoreductase activity), GO:0016620 (oxidoreductase activity, acting on the aldehyde or oxo group of donors, NAD or NADP as acceptor), GO:0055114 (oxidation-reduction process)
Niben101Scf02093g02008.1	Niben101Scf02093g02008.1	NQAADVK(1)TQR	VFLHIRKRRNQAADVKTQRSNSSSNGNSNNG	150	7	2	76568.5		37094.9	56831.7	105567	142764	126985	125105			0.0433603	0.454271	Down	sp|Q9SE97|FH1_ARATH	Formin-like protein 1	IPR015425 (Formin, FH2 domain)
Niben101Scf04123g01031.1	Niben101Scf04123g01031.1;Niben101Scf07619g00006.1;Niben101Ctg04240g00002.1	TTNILLDEK(1)WVAK	IIHRDVKTTNILLDEKWVAKVSDFGLSKTGP	667	9	2	152900	183384	103519	146601	312294	319431	337603	323109	0.261327	0.785705	0.00195507	0.453719	Down	sp|Q9LIG2|RLK6_ARATH	Receptor-like protein kinase	IPR011009 (Protein kinase-like domain), IPR013320 (Concanavalin A-like lectin/glucanase domain), IPR024788 (Malectin-like carbohydrate-binding domain)	GO:0004672 (protein kinase activity), GO:0004674 (protein serine/threonine kinase activity), GO:0005524 (ATP binding), GO:0006468 (protein phosphorylation), GO:0016772 (transferase activity, transferring phosphorus-containing groups)
Niben101Scf15536g02006.1	Niben101Scf15536g02006.1;Niben101Scf14394g01038.1	SEPVNPK(1)SNSPAPR	GRVGASSERSEPVNPKSNSPAPRRPPSPSPS	41	7	2	78723	61391.4	45275.5	61796.6		141123	137265	139194	0.0778116	0.82959	0.0085827	0.44396	Down	sp|Q5R581|KLC1_PONAB	Kinesin light chain 1	IPR011990 (Tetratricopeptide-like helical domain)	GO:0005515 (protein binding)
Niben101Scf01436g04002.1	Niben101Scf01436g04002.1	HSPPFHMIPPPPPPAK(0.814)DAK(0.186)	HSPPFHMIPPPPPPAKDAKAGKDGKDAKVKD	267	16	4	63254.4		40741.8	51998.1	126755	127009	100514	118093	0.1226	0.833382	0.0183949	0.440316	Down	sp|Q9SKU1|CLC1_ARATH	Clathrin light chain 1	IPR000996 (Clathrin light chain)	GO:0005198 (structural molecule activity), GO:0006886 (intracellular protein transport), GO:0016192 (vesicle-mediated transport), GO:0030130 (clathrin coat of trans-Golgi network vesicle), GO:0030132 (clathrin coat of coated pit)
Niben101Scf13411g05026.1	Niben101Scf13411g05026.1	LVDLALASGK(1)IYEGEGFK	FAQGAKLVDLALASGKIYEGEGFKYIKECFE	109	10	2	26538.9		20953.1	23746	54383.1	56649.6	51991.8	54341.5	0.303568	1.08108	0.00149129	0.436978	Down	AT3G08590.1	Phosphoglycerate mutase, 2,3-bisphosphoglycerate-independent LENGTH=560	IPR005995 (Phosphoglycerate mutase, 2,3-bisphosphoglycerate-independent)	GO:0003824 (catalytic activity), GO:0004619 (phosphoglycerate mutase activity), GO:0005737 (cytoplasm), GO:0006007 (glucose catabolic process), GO:0008152 (metabolic process), GO:0030145 (manganese ion binding), GO:0046872 (metal ion binding)
Niben101Scf00406g03001.1	Niben101Scf00406g03001.1;Niben101Scf01276g00005.1;Niben101Scf01105g00001.1;Niben101Scf06465g04003.1	YK(1)ESELIHCR	DPLGLGEVPANLERYKESELIHCRWAMLAVP	85	2	3	12616.1	15247.5	11117.3	12993.6		34956.9	24605.6	29781.2			0.0273782	0.436304	Down	sp|P12360|CB11_SOLLC	Chlorophyll a-b binding protein 6A, chloroplastic	IPR022796 (Chlorophyll A-B binding protein), IPR023329 (Chlorophyll a/b binding protein domain)	GO:0009765 (photosynthesis, light harvesting), GO:0016020 (membrane)
Niben101Scf02139g07001.1	Niben101Scf02139g07001.1;Niben101Scf17579g00002.1	SQDSEEIK(0.995)TIGEHWK(0.005)	_______MSQDSEEIKTIGEHWKWSEMQGLE	9	8	3	29195.8		19771.9	24483.8	54634.4	60922.7	54183.4	56580.2			0.00566135	0.432728	Down	sp|Q2LVL0|MSBA_SYNAS	Lipid A export ATP-binding/permease protein MsbA	IPR003439 (ABC transporter-like), IPR011527 (ABC transporter type 1, transmembrane domain), IPR027417 (P-loop containing nucleoside triphosphate hydrolase)	GO:0005524 (ATP binding), GO:0006810 (transport), GO:0016021 (integral component of membrane), GO:0016887 (ATPase activity), GO:0042626 (ATPase activity, coupled to transmembrane movement of substances), GO:0055085 (transmembrane transport)
Niben101Scf01980g10004.1	Niben101Scf01980g10004.1;Niben101Scf02751g00006.1	VVNDILLSSK(1)H	YVNIEKVVNDILLSSKH______________	484	10	2	140530	154946	97007.4	130828	308133	283720	335607	309154	0.020044	0.479515	0.0014852	0.423181	Down	AT1G22400.1	UDP-Glycosyltransferase superfamily protein LENGTH=489	IPR002213 (UDP-glucuronosyl/UDP-glucosyltransferase)	GO:0008152 (metabolic process), GO:0016758 (transferase activity, transferring hexosyl groups)
Niben101Scf06683g01002.1	Niben101Scf06683g01002.1	IVEQGTHSALVENK(1)DGPYYK	GKIVEQGTHSALVENKDGPYYKLINLQQHQH	347	14	3	83374.3	80801.2	50169.8	71448.4	138366	168384	201675	169475	0.97718	1.00524	0.0097993	0.421586	Down	sp|Q7NZU6|MSBA_CHRVO	Lipid A export ATP-binding/permease protein MsbA	IPR003439 (ABC transporter-like), IPR027417 (P-loop containing nucleoside triphosphate hydrolase)	GO:0005524 (ATP binding), GO:0016887 (ATPase activity)
Niben101Scf04301g02007.1	Niben101Scf04301g02007.1	K(0.5)LK(0.5)SNLTPDVAINLVPSK	QGGVKVVTLREEEYKKLKSNLTPDVAINLVP	450	1	3	67598	62735		65166.5	151517	151866	161659	155014	0.000692801	0.576822	0.000304369	0.420391	Down	AT1G02205.3	Fatty acid hydroxylase superfamily LENGTH=630	IPR006694 (Fatty acid hydroxylase), IPR021940 (Uncharacterised domain Wax2, C-terminal)	GO:0005506 (iron ion binding), GO:0006633 (fatty acid biosynthetic process), GO:0016491 (oxidoreductase activity), GO:0055114 (oxidation-reduction process)
Niben101Scf03711g01001.1	Niben101Scf03711g01001.1;Niben101Scf03164g04014.1;Niben101Scf08242g00003.1;Niben101Scf02407g01001.1	TQQNVK(1)AVFDTAIK	AAAYIECSSKTQQNVKAVFDTAIKVVLQPPR	167	6	3	107320	113209	62884.3	94471.1	189842	249962	236569	225458			0.00562277	0.419019	Down	sp|P01122|RHO_APLCA	Ras-like GTP-binding protein RHO	IPR001806 (Small GTPase superfamily), IPR005225 (Small GTP-binding protein domain), IPR027417 (P-loop containing nucleoside triphosphate hydrolase)	GO:0005525 (GTP binding), GO:0005622 (intracellular), GO:0006184 (GTP catabolic process), GO:0007165 (signal transduction), GO:0007264 (small GTPase mediated signal transduction), GO:0015031 (protein transport), GO:0016020 (membrane)
Niben101Scf01463g06001.1	Niben101Scf01463g06001.1	AGK(1)ADEPAPHPPK	____________MAGKADEPAPHPPKDQLPN	4	3	3	626292	643919	501826	590679	901089	1.48989e+06	1.8603e+06	1.41709e+06			0.0431637	0.416824	Down	sp|Q27GI3|NAT6_ARATH	Nucleobase-ascorbate transporter 6	IPR006043 (Xanthine/uracil/vitamin C permease)	GO:0005215 (transporter activity), GO:0006810 (transport), GO:0016020 (membrane), GO:0055085 (transmembrane transport)
Niben101Scf05319g05007.1	Niben101Scf05319g05007.1	IEGVYK(1)TSIDSEQGK	KHKVKKILQKIEGVYKTSIDSEQGKVTVSGN	39	6	3	39450.4	51223.1	24186.8	38286.8	71722.2	104981	105171	93958.2			0.0149195	0.407487	Down	AT3G06130.1	Heavy metal transport/detoxification superfamily protein LENGTH=473	IPR006121 (Heavy metal-associated domain, HMA)	GO:0030001 (metal ion transport), GO:0046872 (metal ion binding)
Niben101Scf15536g02006.1	Niben101Scf15536g02006.1	NAK(1)SLENLIDPNSKR	AELLKEAGKSRNKNAKSLENLIDPNSKRTKK	577	3	3	63272.5	94971.8	27391.2	61878.5	146285	143464	172330	154026	0.0778116	0.82959	0.0129402	0.40174	Down	sp|Q5R581|KLC1_PONAB	Kinesin light chain 1	IPR011990 (Tetratricopeptide-like helical domain)	GO:0005515 (protein binding)
Niben101Scf02755g03004.1	Niben101Scf02755g03004.1	FQNVVVTK(1)EEIR	PYVETQEKFQNVVVTKEEIRTEKVTEMEMLL	91	8	2	31962.5	44932.9	18660	31851.8	74137.8	73189	91824.7	79717.2			0.00787037	0.39956	Down	AT5G58960.1	Plant protein of unknown function (DUF641) LENGTH=559	IPR006943 (Domain of unknown function DUF641, plant)
Niben101Scf02072g01011.1	Niben101Scf02072g01011.1	NK(1)ENPLGDPK	GPPCQGISGFNRFRNKENPLGDPKNQQLDVF	676	2	2		39227.5	51399.5	45313.5	90201.7	144065	107415	113894	0.0155774	0.438457	0.0469308	0.397856	Down	sp|Q8LPU5|CMT3_MAIZE	DNA (cytosine-5)-methyltransferase 3	IPR001025 (Bromo adjacent homology (BAH) domain), IPR001525 (C-5 cytosine methyltransferase), IPR016197 (Chromo domain-like), IPR023779 (Chromo domain, conserved site), IPR029063 (S-adenosyl-L-methionine-dependent methyltransferase)	GO:0003677 (DNA binding), GO:0003682 (chromatin binding), GO:0006306 (DNA methylation), GO:0008168 (methyltransferase activity)
Niben101Scf02400g00006.1	Niben101Scf02400g00006.1;Niben101Scf05173g03012.1	ATK(1)GLSTSDLHR	NDIVQQVRGLINRATKGLSTSDLHRQATRDL	621	3	3	16433.4	15204.3		15818.8		40450	39226.2	39838.1			0.00130118	0.397078	Down	AT3G60320.1	Protein of unknown function (DUF630 and DUF632) LENGTH=796	IPR006867 (Domain of unknown function DUF632), IPR006868 (Domain of unknown function DUF630)
Niben101Ctg12118g00001.1	Niben101Ctg12118g00001.1;Niben101Scf04474g02003.1;Niben101Scf04474g02001.1;Niben101Scf02612g00003.1;Niben101Ctg09123g00001.1	AIPGGAVFATESNK(1)R	LRAIPGGAVFATESNKRQRSCVTLTADATTR	151	14	2	17105.2	11330.5		14217.8		32987.1	38845	35916			0.0341014	0.395863	Down	sp|Q7Y1B6|GAI_SOLLC	DELLA protein GAI	IPR005202 (Transcription factor GRAS), IPR021914 (Transcriptional factor DELLA, N-terminal), IPR030006 (Transcriptional factor DELLA)	GO:0000989 (transcription factor binding transcription factor activity), GO:0005634 (nucleus)
Niben101Scf05319g05007.1	Niben101Scf05319g05007.1	GGPQMPNQQQQLQQLK(0.994)GFQDLK(0.006)	GGPQMPNQQQQLQQLKGFQDLKLPPQFKDLK	139	16	3	48031.2	73442.8		60737	141205		175125	158165			0.044198	0.384011	Down	AT3G06130.1	Heavy metal transport/detoxification superfamily protein LENGTH=473	IPR006121 (Heavy metal-associated domain, HMA)	GO:0030001 (metal ion transport), GO:0046872 (metal ion binding)
Niben101Scf04772g00008.1	Niben101Scf04772g00008.1;Niben101Scf10671g00009.1	TYTFLEDGPTK(0.999)ISATTIK(0.001)	TKLAKTYTFLEDGPTKISATTIKWKEGMINE;TKLAKTYTFLEDGPTKISATTIKWKEGTGIP	146	11	2	9979.48	22845.7		16412.6	39043.2	47057.4	43503.1	43201.3			0.0178137	0.37991	Down	sp|Q70Z18|NAP1B_TOBAC	Nucleosome assembly protein 1;2	IPR002164 (Nucleosome assembly protein (NAP))	GO:0005634 (nucleus), GO:0006334 (nucleosome assembly)
Niben101Scf04958g00013.1	Niben101Scf04958g00013.1	K(1)LGNELATSYDR	SNEFAEAYKSFHVGRKLGNELATSYDRSKSH	527	1	3		57482.2	42022.5	49752.3		135470	130205	132837	0.187793	0.499327	0.00952154	0.374535	Down	sp|Q9ZUT8|AB33G_ARATH	ABC transporter G family member 33	IPR003439 (ABC transporter-like), IPR013525 (ABC-2 type transporter), IPR013581 (Plant PDR ABC transporter associated), IPR027417 (P-loop containing nucleoside triphosphate hydrolase), IPR029481 (ABC-transporter extracellular N-terminal domain)	GO:0005524 (ATP binding), GO:0016020 (membrane), GO:0016887 (ATPase activity)
Niben101Scf02357g08010.1	Niben101Scf02357g08010.1;Niben101Scf05467g02004.1	AATK(1)NFDPANK	LQAGLFTLRQIKAATKNFDPANKIGEGGFGS	635	4	2	296503	177196	79131.5	184277	395004	417023	670006	494011			0.0459603	0.373022	Down	sp|Q9FN94|RLK7_ARATH	Receptor-like protein kinase	IPR001611 (Leucine-rich repeat), IPR011009 (Protein kinase-like domain), IPR013320 (Concanavalin A-like lectin/glucanase domain), IPR021720 (Malectin)	GO:0004672 (protein kinase activity), GO:0004674 (protein serine/threonine kinase activity), GO:0005515 (protein binding), GO:0005524 (ATP binding), GO:0006468 (protein phosphorylation), GO:0016772 (transferase activity, transferring phosphorus-containing groups)
Niben101Scf04903g01016.1	Niben101Scf04903g01016.1;Niben101Scf06565g03017.1	SEK(1)TEDFGSGVPDAEKNK	TIKKKVALTNGGRSEKTEDFGSGVPDAEKNK	319	3	3	33310.2	31122.3		32216.3	70201.6	98814.4	91070.3	86695.5			0.0160399	0.371603	Down	sp|Q9M0X5|CRK25_ARATH	Cysteine-rich receptor-like protein kinase 25	IPR001611 (Leucine-rich repeat), IPR011009 (Protein kinase-like domain), IPR013210 (Leucine-rich repeat-containing N-terminal, type 2), IPR013320 (Concanavalin A-like lectin/glucanase domain)	GO:0004672 (protein kinase activity), GO:0005515 (protein binding), GO:0005524 (ATP binding), GO:0006468 (protein phosphorylation), GO:0016772 (transferase activity, transferring phosphorus-containing groups)
Niben101Scf15022g00017.1	Niben101Scf15022g00017.1	K(1)QSSGGEVHLADLR	GGPSTRMLELLEELKKQSSGGEVHLADLRNA	792	1	3	27361.5	29872	25128.2	27453.9	60774.9		87940.9	74357.9			0.0197291	0.369213	Down	sp|Q5JKB0|MCM4_ORYSJ	DNA replication licensing factor MCM4	IPR001208 (Mini-chromosome maintenance, DNA-dependent ATPase), IPR004039 (Rubredoxin-type fold), IPR027417 (P-loop containing nucleoside triphosphate hydrolase), IPR027925 (MCM N-terminal domain)	GO:0003677 (DNA binding), GO:0003678 (DNA helicase activity), GO:0005524 (ATP binding), GO:0006260 (DNA replication), GO:0006270 (DNA replication initiation), GO:0042555 (MCM complex)
Niben101Scf03326g04013.1	Niben101Scf03326g04013.1	IEVIPHQSEQSAEEK(1)SER	KIEVIPHQSEQSAEEKSERVVNIISHDEAVE	838	15	3	24496.3		14154.6	19325.4		58018	46736.9	52377.4	0.0476267	0.582144	0.0496416	0.368965	Down	emb|CDY16984.1|	BnaC09g41110D [Brassica napus]	IPR008545 (WEB family)
Niben101Scf07261g01010.1	Niben101Scf07261g01010.1;Niben101Scf05948g07008.1	DSNLQK(1)ELNR	EQQMVMPGHRDSNLQKELNRYIPTAAAFGGV	443	6	2	250082	205758	100308	185383	369529	642506	549817	520617	0.16024	1.53132	0.0216074	0.356083	Down	sp|Q54XK2|SC61A_DICDI	Protein transport protein Sec61 subunit alpha	IPR002208 (SecY/SEC61-alpha family), IPR023201 (SecY subunit domain)	GO:0015031 (protein transport), GO:0016020 (membrane)
Niben101Scf04120g02014.1	Niben101Scf04120g02014.1	NQAASTSDAK(1)TQR	HIRKRRNQAASTSDAKTQRSNSSTHFNYSNG	151	10	2	50792.7	39224.2	17393.7	35803.5		93899.4	107704	100802			0.0175799	0.355188	Down	sp|Q9SE97|FH1_ARATH	Formin-like protein 1	IPR013320 (Concanavalin A-like lectin/glucanase domain), IPR015425 (Formin, FH2 domain)
Niben101Scf04331g07008.1	Niben101Scf04331g07008.1	ALDSESYFVSEDK(1)VENEQSFLR	VFKALDSESYFVSEDKVENEQSFLRHILGNI	990	13	3	77783.9	98227.7	53829.2	76613.6	172073	251006	224231	215770			0.00628341	0.355071	Down	AT3G22790.1	Kinase interacting (KIP1-like) family protein LENGTH=1728	IPR011684 (KIP1-like)
Niben101Scf03098g00011.1	Niben101Scf03098g00011.1;Niben101Scf04416g00014.1	LSTDEVK(1)EVSR	GTLDSADRRLSTDEVKEVSRRSASPLISLEY	354	7	2	9682.73	10313.2		9997.94	25234.9	29111.7	30934.8	28427.1			0.00348542	0.351704	Down	sp|Q8RX80|CRK18_ARATH	Cysteine-rich receptor-like protein kinase 18	IPR001611 (Leucine-rich repeat), IPR011009 (Protein kinase-like domain), IPR013210 (Leucine-rich repeat-containing N-terminal, type 2), IPR013320 (Concanavalin A-like lectin/glucanase domain)	GO:0004672 (protein kinase activity), GO:0005515 (protein binding), GO:0005524 (ATP binding), GO:0006468 (protein phosphorylation), GO:0016772 (transferase activity, transferring phosphorus-containing groups)
Niben101Scf05025g10013.1	Niben101Scf05025g10013.1	K(1)VVHNSNVISVEKEK	NMEDGFQLVSRKKTRKVVHNSNVISVEKEKG	146	1	3	27359.6	19331.4	26915	24535.3		90399.1	52230.5	71314.8			0.049317	0.344043	Down	sp|Q01780|EXOSX_HUMAN	Exosome component 10	IPR002121 (HRDC domain), IPR012337 (Ribonuclease H-like domain)	GO:0000166 (nucleotide binding), GO:0003676 (nucleic acid binding), GO:0003824 (catalytic activity), GO:0005622 (intracellular), GO:0006139 (nucleobase-containing compound metabolic process), GO:0008408 (3'-5' exonuclease activity), GO:0044237 (cellular metabolic process)
Niben101Scf02790g02010.1	Niben101Scf02790g02010.1;Niben101Scf18343g00015.1	ASAEVLGK(1)GSVGTSYK	FDLEDLLRASAEVLGKGSVGTSYKAVLEEGT	358	8	2	8475.95	7536.18		8006.06	19603.2	23655	26811	23356.4	0.420572	0.775239	0.0109625	0.342779	Down	sp|O49564|CRK27_ARATH	Cysteine-rich receptor-like protein kinase 27	IPR001611 (Leucine-rich repeat), IPR011009 (Protein kinase-like domain), IPR013210 (Leucine-rich repeat-containing N-terminal, type 2), IPR013320 (Concanavalin A-like lectin/glucanase domain)	GO:0004672 (protein kinase activity), GO:0005515 (protein binding), GO:0005524 (ATP binding), GO:0006468 (protein phosphorylation), GO:0016772 (transferase activity, transferring phosphorus-containing groups)
Niben101Scf33567g00018.1	Niben101Scf33567g00018.1	IAEEYK(1)GFGDVASGLR	LGLVEKMNTRIAEEYKGFGDVASGLRIFVEQ	47	6	2	55609.1	49663.6	47606.8	50959.8	133840	122856	190975	149224			0.00985143	0.341499	Down	sp|F4K657|BL1S2_ARATH	Biogenesis of lysosome-related organelles complex 1 subunit 2	IPR019269 (Biogenesis of lysosome-related organelles complex-1, subunit 2)
Niben101Scf02786g03006.1	Niben101Scf02786g03006.1;Niben101Scf00725g07008.1	EYGGYLHSK(0.985)VK(0.015)	HVKDYAREYGGYLHSKVKDAAPGA_______	160	9	2	21311.9	17712	13358.9	17460.9	36286.8	62652.8	54515	51151.5			0.0143113	0.341357	Down	AT3G18570.1	Oleosin family protein LENGTH=166	IPR000136 (Oleosin)	GO:0012511 (monolayer-surrounded lipid storage body), GO:0016021 (integral component of membrane)
Niben101Scf04301g02007.1	Niben101Scf04301g02007.1	LK(1)SNLTPDVAINLVPSK	GVKVVTLREEEYKKLKSNLTPDVAINLVPSK	452	2	3	67598	62735	26719.9	52351	151517	151866	161659	155014	0.000692801	0.576822	0.00152233	0.337718	Down	AT1G02205.3	Fatty acid hydroxylase superfamily LENGTH=630	IPR006694 (Fatty acid hydroxylase), IPR021940 (Uncharacterised domain Wax2, C-terminal)	GO:0005506 (iron ion binding), GO:0006633 (fatty acid biosynthetic process), GO:0016491 (oxidoreductase activity), GO:0055114 (oxidation-reduction process)
Niben101Scf06888g02020.1	Niben101Scf06888g02020.1	LYGVEPVESAILSGGK(0.991)PGPHK(0.009)	LYGVEPVESAILSGGKPGPHKIQGIGAGFIP	220	16	4	23598.7	15564.7	78002.6	39055.3	113087	115800	128412	119100	0.0326201	0.773077	0.0165641	0.327921	Down	sp|O81154|CYSK_SOLTU	Cysteine synthase	IPR005856 (Cysteine synthase K/M)	GO:0004124 (cysteine synthase activity), GO:0006535 (cysteine biosynthetic process from serine)
Niben101Scf10248g01018.1	Niben101Scf10248g01018.1;Niben101Scf14166g00013.1	YQFELNNK(1)VSSEYVR	WYYGQKLRYQFELNNKVSSEYVRDLANNPDI	439	8	3	46847.7	42683.2		44765.5	123909	145192	140590	136564			0.00169222	0.327799	Down	sp|Q9M7K4|POT5_ARATH	Potassium transporter 5	IPR003855 (Potassium transporter)	GO:0015079 (potassium ion transmembrane transporter activity), GO:0016020 (membrane), GO:0071805 (potassium ion transmembrane transport)
Niben101Scf04301g02007.1	Niben101Scf04301g02007.1	ASLDHGFSPLTTASASESK(1)A	DHGFSPLTTASASESKA______________	589	19	3	49308.9		26961.3	38135.1	121361	92247.3	136339	116649	0.000692801	0.576822	0.0245546	0.326921	Down	AT1G02205.3	Fatty acid hydroxylase superfamily LENGTH=630	IPR006694 (Fatty acid hydroxylase), IPR021940 (Uncharacterised domain Wax2, C-terminal)	GO:0005506 (iron ion binding), GO:0006633 (fatty acid biosynthetic process), GO:0016491 (oxidoreductase activity), GO:0055114 (oxidation-reduction process)
Niben101Scf03099g05007.1	Niben101Scf03099g05007.1;Niben101Scf05106g00003.1	DSTNLFPK(1)AFPDQYK	DKFWNSIRDSTNLFPKAFPDQYKSIEVVEGD	33	8	2	80183.1	30209.4	87898.8	66097.1	254039	165252	189416	202903	0.20577	0.851477	0.0130115	0.325758	Down	sp|Q93VR4|ML423_ARATH	MLP-like protein 423	IPR000916 (Bet v I domain), IPR023393 (START-like domain), IPR024949 (Bet v I type allergen)	GO:0006952 (defense response), GO:0009607 (response to biotic stimulus)
Niben101Scf00173g09004.1	Niben101Scf00173g09004.1;Niben101Scf09248g03002.1	EYK(1)LTYYTPEYQTK	ETKASVGFKAGVKEYKLTYYTPEYQTKDTDI	21	3	3	51728.6	52235.1	27980.7	43981.5	107230	143748	155102	135360	0.0810903	0.554364	0.00520862	0.324922	Down	sp|A4GG89|RBL_PHAVU	Ribulose bisphosphate carboxylase large chain	IPR020888 (Ribulose bisphosphate carboxylase, large subunit)	GO:0000287 (magnesium ion binding), GO:0015977 (carbon fixation), GO:0016984 (ribulose-bisphosphate carboxylase activity)
Niben101Scf00270g07005.1	Niben101Scf00270g07005.1;Niben101Scf07323g01002.1	SGSLATGK(1)LVLLDTK	SMCSSSSKSGSLATGKLVLLDTKSSPDWTNT	704	8	2	51310.7	67538.5	13211.9	44020.4	124253	153453	132341	136682	0.990514	1.00811	0.00716712	0.322064	Down	sp|Q9CAL2|CRK3_ARATH	Cysteine-rich receptor-like protein kinase 3	IPR001611 (Leucine-rich repeat), IPR003591 (Leucine-rich repeat, typical subtype), IPR011009 (Protein kinase-like domain), IPR013210 (Leucine-rich repeat-containing N-terminal, type 2), IPR025875 (Leucine rich repeat 4)	GO:0004672 (protein kinase activity), GO:0005515 (protein binding), GO:0005524 (ATP binding), GO:0006468 (protein phosphorylation), GO:0016772 (transferase activity, transferring phosphorus-containing groups)
Niben101Scf01085g04007.1	Niben101Scf01085g04007.1;Niben101Scf02316g01002.1;Niben101Scf08196g01007.1	FFEEEK(1)HVEANGNDFR	KKPEEFRPERFFEEEKHVEANGNDFRYLPFG	453	6	3	70025.2	60390.1	41081.7	57165.7	154450	171330	214276	180019	0.0300734	1.58154	0.00339198	0.317554	Down	AT2G30490.1	cinnamate-4-hydroxylase LENGTH=505	IPR001128 (Cytochrome P450)	GO:0005506 (iron ion binding), GO:0016705 (oxidoreductase activity, acting on paired donors, with incorporation or reduction of molecular oxygen), GO:0020037 (heme binding), GO:0055114 (oxidation-reduction process)
Niben101Scf00784g00007.1	Niben101Scf00784g00007.1	EYK(1)EALEAFNEK	LKPLGQTCQKKEKEYKEALEAFNEKHKEKVQ	124	3	2	71935.6	30159.1	46169.5	49421.4	130866	172129	165688	156228			0.00378144	0.316342	Down	emb|CDY60156.1|	BnaAnng16520D [Brassica napus]	IPR007033 (Transcriptional activator, plants)
Niben101Scf05222g03002.1	Niben101Scf05222g03002.1;Niben101Scf02897g03005.1	EYK(1)EALEAFNEK	LKPLGQTCQKKEREYKEALEAFNEKHKEKVQ	123	3	2	71935.6	30159.1	46169.5	49421.4	130866	172129	165688	156228	0.0604506	0.426893	0.00378144	0.316342	Down	AT3G09980.1	Family of unknown function (DUF662) LENGTH=178	IPR007033 (Transcriptional activator, plants)
Niben101Scf00073g06005.1	Niben101Scf00073g06005.1;Niben101Scf17565g00004.1;Niben101Scf25973g00004.1;Niben101Scf08614g00004.1;Niben101Scf20647g00002.1;Niben101Scf07050g00008.1;Niben101Scf20140g00001.1;Niben101Scf00167g05001.1;Niben101Scf09127g01005.1	TTSLIEAMK(1)TR	SQLLKIRTTSLIEAMKTRQEDNIIMIKNFLQ	198	9	2	23294.3	33878.7		28586.5		83740.2	101821	92780.5			0.0256103	0.308109	Down	sp|Q38998|AKT1_ARATH	Potassium channel AKT1	IPR014710 (RmlC-like jelly roll fold)
Niben101Scf01812g02025.1	Niben101Scf01812g02025.1;Niben101Scf09725g00022.1	VTNEAVQK(1)AAAALR	ASRKTSPRVTNEAVQKAAAALRGSDHRRATN;ASRKTSPRVTNEAVQKAAAALRGSDHRRTTN	400	8	2		110684	82791.2	96737.6	253669	317265	408030	326321	0.0119487	0.585591	0.0297659	0.296449	Down	sp|A1KTL3|METE_NEIMF	5-methyltetrahydropteroyltriglutamate--homocysteine methyltransferase	IPR006276 (Cobalamin-independent methionine synthase)	GO:0003871 (5-methyltetrahydropteroyltriglutamate-homocysteine S-methyltransferase activity), GO:0008270 (zinc ion binding), GO:0008652 (cellular amino acid biosynthetic process), GO:0009086 (methionine biosynthetic process)
Niben101Scf00439g10053.1	Niben101Scf00439g10053.1	IAIAELSHK(1)LIQATR	SREEQWKIAIAELSHKLIQATRKRDEAILEA	161	9	2	16375	15417.1		15896	46317.4	58773.4	58364.2	54485			0.00530864	0.291751	Down	emb|CDY30072.1|	BnaC05g09480D [Brassica napus]
Niben101Scf00935g00011.1	Niben101Scf00935g00011.1;Niben101Scf00307g01044.1	STNILIDK(1)GGNAR	KLTHGNIKSTNILIDKGGNARVSDFGLAIFA	496	8	2		35263.1	18617.3	26940.2	71640.1	99905.5	106038	92527.7			0.0221962	0.291158	Down	sp|Q9C5S8|CRK5_ARATH	Cysteine-rich receptor-like protein kinase 5	IPR001611 (Leucine-rich repeat), IPR011009 (Protein kinase-like domain), IPR013210 (Leucine-rich repeat-containing N-terminal, type 2), IPR013320 (Concanavalin A-like lectin/glucanase domain), IPR025875 (Leucine rich repeat 4)	GO:0004672 (protein kinase activity), GO:0005515 (protein binding), GO:0005524 (ATP binding), GO:0006468 (protein phosphorylation), GO:0016772 (transferase activity, transferring phosphorus-containing groups)
Niben101Scf03104g01004.1	Niben101Scf03104g01004.1;Niben101Scf07790g02006.1	LIFSVGK(1)CAINSAEYGPLWR	SRPADSPIRLIFSVGKCAINSAEYGPLWRAL	117	7	3	18225.3	10314.9		14270.1	38434.6	60258.4	48565.5	49086.2			0.0276185	0.290714	Down	AT3G10560.1	Cytochrome P450 superfamily protein LENGTH=514	IPR001128 (Cytochrome P450)	GO:0005506 (iron ion binding), GO:0016705 (oxidoreductase activity, acting on paired donors, with incorporation or reduction of molecular oxygen), GO:0020037 (heme binding), GO:0055114 (oxidation-reduction process)
Niben101Scf11960g02012.1	Niben101Scf11960g02012.1	DESLK(1)EFER	QHGKGRSLKVKDESLKEFERFVKEESSIKFG	520	5	2	427833	417825	274065	373241	1.07714e+06	1.34764e+06	1.52288e+06	1.31588e+06	0.0566686	0.308567	0.00245729	0.283643	Down	sp|B5WWZ8|FAO1_LOTJA	Long-chain-alcohol oxidase FAO1	IPR012400 (Alcohol dehydrogenase, long-chain fatty)	GO:0016614 (oxidoreductase activity, acting on CH-OH group of donors), GO:0046577 (long-chain-alcohol oxidase activity), GO:0050660 (flavin adenine dinucleotide binding), GO:0055114 (oxidation-reduction process)
Niben101Scf03576g01033.1	Niben101Scf03576g01033.1;Niben101Scf12983g00004.1	GVFEATQLVDYVSK(1)R	VKGVFEATQLVDYVSKRTGKRAVIVKVEPEK	206	14	2	14812.4	46400.5		30606.5	123335	106097	95793.4	108409			0.015745	0.282325	Down	AT5G50740.3	Heavy metal transport/detoxification superfamily protein LENGTH=290	IPR006121 (Heavy metal-associated domain, HMA)	GO:0030001 (metal ion transport), GO:0046872 (metal ion binding)
Niben101Scf00926g01011.1	Niben101Scf00926g01011.1;Niben101Scf24355g00005.1	LLLPFPSPK(1)R	AIYGVGRLLLPFPSPKRMWIGARLISGASGI;AVYGVGRLLLPFPSPKRMWIGARLISGASGI	520	9	3	8656.79	18431.1		13543.9		50421.8	46095.2	48258.5	0.373057	0.669353	0.0228918	0.280654	Down	sp|O48651|ERG1_PANGI	Squalene monooxygenase	IPR003042 (Aromatic-ring hydroxylase-like)	GO:0004506 (squalene monooxygenase activity), GO:0008152 (metabolic process), GO:0016021 (integral component of membrane), GO:0016491 (oxidoreductase activity), GO:0050660 (flavin adenine dinucleotide binding), GO:0055114 (oxidation-reduction process)
Niben101Scf00479g03021.1	Niben101Scf00479g03021.1	LGWLVTNDPNSTFK(0.209)NPK(0.791)FVER	GWLVTNDPNSTFKNPKFVERIKKYCDICGGP	287	17	4	12799.4	14813.1		13806.3	60032.4	50643.3	44953.1	51876.3			0.00693138	0.266138	Down	sp|B9LNJ8|HIS8_HALLT	Histidinol-phosphate aminotransferase	IPR021178 (Tyrosine transaminase)	GO:0003824 (catalytic activity), GO:0006520 (cellular amino acid metabolic process), GO:0008483 (transaminase activity), GO:0009058 (biosynthetic process), GO:0030170 (pyridoxal phosphate binding)
Niben101Scf01150g04004.1	Niben101Scf01150g04004.1;Niben101Scf02902g02003.1	FVLNEQSK(1)HPESR	TDLMTITRFVLNEQSKHPESRGDFSILLSHI	25	8	3	47913.8	53583		50748.4	182592	146428	245431	191484	0.000204851	0.439869	0.0328222	0.265027	Down	sp|Q30ZN0|F16PA_DESAG	Fructose-1,6-bisphosphatase class 1	IPR000146 (Fructose-1,6-bisphosphatase class 1/Sedoheputulose-1,7-bisphosphatase)	GO:0005975 (carbohydrate metabolic process), GO:0042132 (fructose 1,6-bisphosphate 1-phosphatase activity), GO:0042578 (phosphoric ester hydrolase activity)
Niben101Scf02576g00011.1	Niben101Scf02576g00011.1;Niben101Scf10222g04003.1;Niben101Scf11782g03013.1;Niben101Scf11689g02005.1	AENK(1)EEDVKLGANK	___________MAENKEEDVKLGANKFRETQ;___________MAENKEEDVKLGANKYRETQ	5	4	3	407793	256934	221823	295517	846937	1.24545e+06	1.30958e+06	1.13399e+06	0.909016	1.01056	0.0057292	0.260599	Down	AT2G37180.1	Aquaporin-like superfamily protein LENGTH=285	IPR000425 (Major intrinsic protein), IPR023271 (Aquaporin-like)	GO:0005215 (transporter activity), GO:0006810 (transport), GO:0016020 (membrane)
Niben101Scf08341g01001.1	Niben101Scf08341g01001.1;Niben101Scf02944g01014.1;Niben101Scf01396g07008.1	FYCWDTAGQEK(1)FGGLR	CGKIRFYCWDTAGQEKFGGLRDGYYIHGQCA	74	11	2	93812.1	63335.8	53333.2	70160.4	204606	423018	203913	277179	0.469503	1.12438	0.0487999	0.253123	Down	sp|Q9VUN3|RANL_DROME	GTP-binding nuclear protein Ran-like	IPR001806 (Small GTPase superfamily), IPR002041 (Ran GTPase), IPR005225 (Small GTP-binding protein domain), IPR027417 (P-loop containing nucleoside triphosphate hydrolase)	GO:0003924 (GTPase activity), GO:0005525 (GTP binding), GO:0005622 (intracellular), GO:0006184 (GTP catabolic process), GO:0006886 (intracellular protein transport), GO:0006913 (nucleocytoplasmic transport), GO:0007165 (signal transduction), GO:0007264 (small GTPase mediated signal transduction), GO:0015031 (protein transport), GO:0016020 (membrane)
Niben101Scf25430g00015.1	Niben101Scf25430g00015.1	EYGVK(1)LTMFHGR	KAQEELVKVAKEYGVKLTMFHGRGGTVGRGG	630	5	2	211833	184526	115635	170665	431757	599178	997118	676018	0.0286072	1.11906	0.0411016	0.252456	Down	AT1G53310.1	phosphoenolpyruvate carboxylase 1 LENGTH=967	IPR021135 (Phosphoenolpyruvate carboxylase)	GO:0003824 (catalytic activity), GO:0006099 (tricarboxylic acid cycle), GO:0008964 (phosphoenolpyruvate carboxylase activity), GO:0015977 (carbon fixation)
Niben101Scf00897g02011.1	Niben101Scf00897g02011.1	MEEVTNVMEYEAIAK(0.5)K(0.5)	_MEEVTNVMEYEAIAKKKLPKMVFDYYASGA	15	15	2	29786.7	26870.4	15060.2	23905.8	69606.2	117340	111116	99353.8	0.000153717	0.250196	0.00850516	0.240612	Down	sp|Q87G18|LLDD_VIBPA	L-lactate dehydrogenase	IPR012133 (Alpha-hydroxy acid dehydrogenase, FMN-dependent), IPR013785 (Aldolase-type TIM barrel)	GO:0003824 (catalytic activity), GO:0010181 (FMN binding), GO:0016491 (oxidoreductase activity), GO:0055114 (oxidation-reduction process)
Niben101Scf00897g02011.1	Niben101Scf00897g02011.1	MEEVTNVMEYEAIAK(0.5)K(0.5)	MEEVTNVMEYEAIAKKKLPKMVFDYYASGAE	16	16	2	29786.7	26870.4	15060.2	23905.8	69606.2	117340	111116	99353.8	0.000153717	0.250196	0.00850516	0.240612	Down	sp|Q87G18|LLDD_VIBPA	L-lactate dehydrogenase	IPR012133 (Alpha-hydroxy acid dehydrogenase, FMN-dependent), IPR013785 (Aldolase-type TIM barrel)	GO:0003824 (catalytic activity), GO:0010181 (FMN binding), GO:0016491 (oxidoreductase activity), GO:0055114 (oxidation-reduction process)
Niben101Scf02417g06008.1	Niben101Scf02417g06008.1;Niben101Scf00904g03002.1	EDNIIGK(1)GGAGIVYK	CDDVLDSLKEDNIIGKGGAGIVYKGVMPSGE	498	7	2	36988.9	37728.3		37358.6	145618	155412	189519	163516			0.00521754	0.22847	Down	sp|Q8S9L6|CRK29_ARATH	Cysteine-rich receptor-like protein kinase 29	IPR001611 (Leucine-rich repeat), IPR003591 (Leucine-rich repeat, typical subtype), IPR011009 (Protein kinase-like domain), IPR013320 (Concanavalin A-like lectin/glucanase domain)	GO:0004672 (protein kinase activity), GO:0004674 (protein serine/threonine kinase activity), GO:0005515 (protein binding), GO:0005524 (ATP binding), GO:0006468 (protein phosphorylation), GO:0016772 (transferase activity, transferring phosphorus-containing groups)
Niben101Scf02740g12007.1	Niben101Scf02740g12007.1	EDNIIGK(1)GGAGIVYK	CEDVLGCLKEDNIIGKGGAGIVYKCVMPNGE	696	7	2	36988.9	37728.3		37358.6	145618	155412	189519	163516			0.00521754	0.22847	Down	sp|Q9SYS3|CRK40_ARATH	Cysteine-rich receptor-like protein kinase 40	IPR001611 (Leucine-rich repeat), IPR003591 (Leucine-rich repeat, typical subtype), IPR011009 (Protein kinase-like domain), IPR013210 (Leucine-rich repeat-containing N-terminal, type 2), IPR025875 (Leucine rich repeat 4)	GO:0004672 (protein kinase activity), GO:0004674 (protein serine/threonine kinase activity), GO:0005515 (protein binding), GO:0005524 (ATP binding), GO:0006468 (protein phosphorylation), GO:0016772 (transferase activity, transferring phosphorus-containing groups)
Niben101Ctg08688g00001.1	Niben101Ctg08688g00001.1	K(1)VIEAFDPQKK	ISWKYNEDGKEKTVKKVIEAFDPQKKSVTWK	22	1	3	76527.5	100551	67736.5	81605	321940	351032	407522	360164	0.620176	1.0684	0.000495849	0.226577	Down	sp|Q9SSK7|MLP34_ARATH	MLP-like protein 34	IPR000916 (Bet v I domain), IPR023393 (START-like domain)	GO:0006952 (defense response), GO:0009607 (response to biotic stimulus)
Niben101Scf04838g02010.1	Niben101Scf04838g02010.1	AAIVAEEDNPK(1)SPNLWR	KFLDRAAIVAEEDNPKSPNLWRLNTVHRVEE	300	11	2	55226.6	55713.5		55470.1	253646	220745	278630	251007			0.0028625	0.22099	Down	sp|Q9SX20|PTR18_ARATH	Protein NRT1/ PTR FAMILY 3.1	IPR000109 (Proton-dependent oligopeptide transporter family), IPR020846 (Major facilitator superfamily domain)	GO:0005215 (transporter activity), GO:0006810 (transport), GO:0016020 (membrane)
Niben101Scf00959g00018.1	Niben101Scf00959g00018.1	GNLSQLEGDHDK(1)NTVR	IKEKGNLSQLEGDHDKNTVRTAQVKAES___	142	12	3	15665.7	16771.4		16218.6	65870	76766	79336.6	73990.8	0.0109568	0.404599	0.00169384	0.219197	Down	sp|Q9DC07|LNEBL_MOUSE	LIM zinc-binding domain-containing Nebulette	IPR001781 (Zinc finger, LIM-type)	GO:0008270 (zinc ion binding)
Niben101Scf05434g03014.1	Niben101Scf05434g03014.1	SQQQQNVQVQK(0.996)QDVQQQQQHLNSK(0.004)	PKSTKSQQQQNVQVQKQDVQQQQQHLNSKGN	343	11	4	14628.4		8222.86	11425.6		54620.9	52340.2	53480.6	0.00020349	0.277603	0.00647166	0.21364	Down	AT1G70940.1	Auxin efflux carrier family protein LENGTH=640	IPR004776 (Auxin efflux carrier)	GO:0016021 (integral component of membrane), GO:0055085 (transmembrane transport)
Niben101Scf10608g00008.1	Niben101Scf10608g00008.1;Niben101Scf03888g01021.1	K(1)AIDPILDPDDETYESISK	VTWFRRVLINKDNLRKAIDPILDPDDETYES	814	1	3	32913.6	42013.6	34884.2	36603.8	157258	174977	208790	180341			0.000727416	0.20297	Down	sp|Q9LIG2|RLK6_ARATH	Receptor-like protein kinase	IPR001611 (Leucine-rich repeat), IPR003591 (Leucine-rich repeat, typical subtype), IPR011009 (Protein kinase-like domain), IPR013210 (Leucine-rich repeat-containing N-terminal, type 2), IPR013320 (Concanavalin A-like lectin/glucanase domain), IPR025875 (Leucine rich repeat 4)	GO:0004672 (protein kinase activity), GO:0004674 (protein serine/threonine kinase activity), GO:0005515 (protein binding), GO:0005524 (ATP binding), GO:0006468 (protein phosphorylation), GO:0016772 (transferase activity, transferring phosphorus-containing groups)
Niben101Scf01222g01011.1	Niben101Scf01222g01011.1	SAK(1)PQQQQNVQVQK	PAPNPEIASTVPKSAKPQQQQNVQVQKQDVQ	332	3	3	17404.2	17432.7	12379.2	15738.7	77017.9	71335.2	97986.2	82113.1	0.000314003	0.204224	0.00131166	0.191671	Down	AT1G70940.1	Auxin efflux carrier family protein LENGTH=640	IPR004776 (Auxin efflux carrier)	GO:0016021 (integral component of membrane), GO:0055085 (transmembrane transport)
Niben101Scf01818g08020.1	Niben101Scf01818g08020.1;Niben101Scf10785g01013.1	GASAVGLTAAVHK(1)DPVTR	TGKGASAVGLTAAVHKDPVTREWTLEGGALV	609	13	3	6305.75	13997.3		10151.5	45515.8	73136.8	49616.9	56089.8	0.00697186	0.289946	0.0279362	0.180987	Down	sp|B8BKI8|MCM2_ORYSI	DNA replication licensing factor MCM2	IPR001208 (Mini-chromosome maintenance, DNA-dependent ATPase), IPR027417 (P-loop containing nucleoside triphosphate hydrolase), IPR027925 (MCM N-terminal domain)	GO:0003677 (DNA binding), GO:0003678 (DNA helicase activity), GO:0005524 (ATP binding), GO:0005634 (nucleus), GO:0006260 (DNA replication), GO:0006270 (DNA replication initiation), GO:0042555 (MCM complex)
Niben101Scf01341g03006.1	Niben101Scf01341g03006.1	GNFGNPK(1)QPEVK	EFEMQRVLKGNFGNPKQPEVKARAKMATRSK	387	7	2	121510	212958	103088	145852	778409	620624	1.03728e+06	812103			0.00615771	0.179598	Down	AT2G15020.1	unknown protein; BEST Arabidopsis thaliana protein match is: unknown protein . LENGTH=526
Niben101Scf06172g04005.1	Niben101Scf06172g04005.1	AETTEGKPMPEAEK(0.279)K(0.721)	MAETTEGKPMPEAEKKKEQSLPFYQLFSFAD	16	15	3	112314	81828.5	34293.1	76145.2		423337	447272	435305	0.00200198	0.211194	0.00133347	0.174924	Down	sp|Q2LVL0|MSBA_SYNAS	Lipid A export ATP-binding/permease protein MsbA	IPR003439 (ABC transporter-like), IPR011527 (ABC transporter type 1, transmembrane domain), IPR027417 (P-loop containing nucleoside triphosphate hydrolase)	GO:0005524 (ATP binding), GO:0006810 (transport), GO:0016021 (integral component of membrane), GO:0016887 (ATPase activity), GO:0042626 (ATPase activity, coupled to transmembrane movement of substances), GO:0055085 (transmembrane transport)
Niben101Scf04174g05001.1	Niben101Scf04174g05001.1	MEEITNVMEYEAIAK(0.5)K(0.5)	_MEEITNVMEYEAIAKKKLPKMVFDYYASGA	15	15	2	14497	17738.2		16117.6	78782.1	87431.7	111925	92713	0.00012903	0.38459	0.0094877	0.173844	Down	sp|A1AHE2|LLDD_ECOK1	L-lactate dehydrogenase	IPR012133 (Alpha-hydroxy acid dehydrogenase, FMN-dependent), IPR013785 (Aldolase-type TIM barrel)	GO:0003824 (catalytic activity), GO:0010181 (FMN binding), GO:0016491 (oxidoreductase activity), GO:0055114 (oxidation-reduction process)
Niben101Scf04174g05001.1	Niben101Scf04174g05001.1	MEEITNVMEYEAIAK(0.5)K(0.5)	MEEITNVMEYEAIAKKKLPKMVFDYYASGAE	16	16	2	14497	17738.2		16117.6	78782.1	87431.7	111925	92713	0.00012903	0.38459	0.0094877	0.173844	Down	sp|A1AHE2|LLDD_ECOK1	L-lactate dehydrogenase	IPR012133 (Alpha-hydroxy acid dehydrogenase, FMN-dependent), IPR013785 (Aldolase-type TIM barrel)	GO:0003824 (catalytic activity), GO:0010181 (FMN binding), GO:0016491 (oxidoreductase activity), GO:0055114 (oxidation-reduction process)
Niben101Scf01078g00006.1	Niben101Scf01078g00006.1	SGSSSIDASADFK(0.906)SK(0.094)PR	TKRSGSSSIDASADFKSKPRGLYNDLEAIFA	453	13	3		11598	7162.76	9380.36	40300.4	59895.3	65585.2	55260.3			0.0195748	0.169749	Down	AT3G48200.1	unknown protein; FUNCTIONS IN: molecular_function unknown; INVOLVED IN: biological_process unknown; LOCATED IN: endomembrane system; EXPRESSED IN: 21 plant structures; EXPRESSED DURING: 13 growth stages; Has 210 Blast hits to 148 proteins in 42 species: Archae - 0; Bacteria - 118; Metazoa - 0; Fungi - 0; Plants - 48; Viruses - 0; Other Eukaryotes - 44 (source: NCBI BLink). LENGTH=1088
Niben101Scf03445g05005.1	Niben101Scf03445g05005.1	EIIHEHTTGSEAK(0.94)K(0.06)	LLKEIIHEHTTGSEAKKTSNNSSKMTDASSF	1005	13	3	34393	35529.3		34961.1	206486	232442	261657	233528			0.0023624	0.149708	Down	sp|Q9LHP4|RCH2_ARATH	Receptor-like protein kinase 2	IPR001611 (Leucine-rich repeat), IPR003591 (Leucine-rich repeat, typical subtype), IPR011009 (Protein kinase-like domain), IPR013210 (Leucine-rich repeat-containing N-terminal, type 2), IPR025875 (Leucine rich repeat 4)	GO:0004672 (protein kinase activity), GO:0004674 (protein serine/threonine kinase activity), GO:0005515 (protein binding), GO:0005524 (ATP binding), GO:0006468 (protein phosphorylation), GO:0016772 (transferase activity, transferring phosphorus-containing groups)
Niben101Scf05848g03014.1	Niben101Scf05848g03014.1	SSSK(1)VQDEENIK	TYVEGNGNAAMKSSSKVQDEENIKHWQPFQV	168	4	2	10169.6	10771.2		10470.4	61293.1	89130.1	63240.7	71221.3			0.0135014	0.147013	Down	AT5G16250.1	unknown protein; BEST Arabidopsis thaliana protein match is: unknown protein . LENGTH=183
Niben101Scf04551g04015.1	Niben101Scf04551g04015.1	EGNIVDK(1)VVGAK	AMPTFMFLKEGNIVDKVVGAKKEELQQAIAK	95	7	2	105703	104504		105103	641382		793773	717577	0.0498826	1.68986	0.0151276	0.14647	Down	AT1G19730.1	Thioredoxin superfamily protein LENGTH=119	IPR005746 (Thioredoxin), IPR012336 (Thioredoxin-like fold)	GO:0006662 (glycerol ether metabolic process), GO:0015035 (protein disulfide oxidoreductase activity), GO:0045454 (cell redox homeostasis)
Niben101Scf03129g01010.1	Niben101Scf03129g01010.1	LYGNSAGK(0.994)GNAK(0.006)	ISAFSLFRLYGNSAGKGNAK___________	181	8	2		25397.5	5985.21	15691.4	133415	109652	107983	117017			0.0042374	0.134095	Down	sp|P0DH80|CASP1_PINTA	Casparian strip membrane protein 1	IPR006702 (Uncharacterised protein family UPF0497, trans-membrane plant)
Niben101Scf07748g03004.1	Niben101Scf07748g03004.1	AARGISSGK(1)	______MAARGISSGKQRNPRGFMTVLSSAA	10	9	1	23780.5		33544.4	28662.5		982177	1.02132e+06	1.00175e+06			0.000429529	0.0286124	Down	AT2G30690.1	Protein of unknown function, DUF593 LENGTH=760	IPR007656 (Zein-binding domain)
